# Supplementary material for: H-NS Regulates the Virulence of Klebsiella pneumoniae by Affecting Capsular Polysaccharide Chain Synthesis and Anchoring
Source: Microorganisms. 2026 Mar 11;14(3):636. doi: 10.3390/microorganisms14030636 (PMC13029261; doi:10.3390/microorganisms14030636)
Supplement: Supplementary file 1 [file microorganisms-14-00636-s001.zip]

Archive with 1 entries (1 files):
- microorganisms-4174698-supplementary.xls
