# Supplementary material for: H-NS Regulates the Virulence of Klebsiella pneumoniae by Affecting Capsular Polysaccharide Chain Synthesis and Anchoring
Source: Microorganisms. 2026 Mar 11;14(3):636. doi: 10.3390/microorganisms14030636 (PMC13029261; doi:10.3390/microorganisms14030636)
Supplement: Supplementary file 1 [file microorganisms-14-00636-s001.zip › microorganisms-4174698-supplementary.xls]

## Sheet: Table S1
Table S1 Differential gene expression profiles obtained from transcriptomic (RNA-seq) analysis
gene_id	LB_hns1	LB_hns2	LB_hns3	LB_WT1	LB_WT2	LB_WT3	log2FoldChange	pvalue	padj	gene_name	gene_chr	gene_start	gene_end	gene_strand	gene_length	gene_biotype	gene_description	tf_family	LB_hns1_readcount	LB_hns2_readcount	LB_hns3_readcount	LB_WT1_readcount	LB_WT2_readcount	LB_WT3_readcount	LB_hns1_fpkm	LB_hns2_fpkm	LB_hns3_fpkm	LB_WT1_fpkm	LB_WT2_fpkm	LB_WT3_fpkm
H3G71_RS01645	8725.29016115353	7816.59454770113	8584.99038152694	79.3442989908854	60.6170085695651	91.4025729613574	6.76057	0	0	glpD	NC_999999999.1	355861	357369	-	1509	protein_coding	glycerol-3-phosphate dehydrogenase&&sp|P13035|GLPD_ECOLI Aerobic glycerol-3-phosphate dehydrogenase OS=Escherichia coli (strain K12) OX=83333 GN=glpD PE=1 SV=3 && PF16901:C-terminal domain of alpha-glycerophosphate oxidase|PF01266:FAD dependent oxidoreductase	DAO	9783	8871	9333	74	54	85	1889.50838080786	1694.12072404482	1854.75626934273	17.4065034942892	13.2474756000674	20.0143821394392
H3G71_RS00520	1876.5215679308	2043.36408027493	2640.89868052757	130.810871309298	102.150884811675	109.683087553629	4.25817044383672	8.5910689532637e-127	1.88488052834606e-123	H3G71_RS00520	NC_999999999.1	104979	105830	-	852	protein_coding	MIP/aquaporin family protein&&sp|P31140|GLPF_SHIFL Glycerol uptake facilitator protein OS=Shigella flexneri OX=623 GN=glpF PE=3 SV=2 && PF00230:Major intrinsic protein	-	2104	2319	2871	122	91	102	719.734216119919	784.372157976039	1010.52815784266	50.8263938632731	39.5394301409679	42.5376093639629
H3G71_RS00515	2920.02453108624	3021.42968144146	3866.14320942438	310.94387442374	239.100422691062	258.077853067362	3.60069885235533	2.12318618208984e-111	3.10551365567007e-108	glpK	NC_999999999.1	103446	104957	-	1512	protein_coding	glycerol kinase GlpK&&sp|A6TFR2|GLPK_KLEP7 Glycerol kinase OS=Klebsiella pneumoniae subsp. pneumoniae (strain ATCC 700721 / MGH 78578) OX=272620 GN=glpK PE=3 SV=1 && PF00370:FGGY family of carbohydrate kinases, N-terminal domain|PF02782:FGGY family of carbohydrate kinases, C-terminal domain	FGGY_N	3274	3429	4203	290	213	240	631.092316501975	653.546825768799	833.609049350379	68.0793292769187	52.1502530980166	56.3990712388677
H3G71_RS08135	1200.47	941.938853736051	1034.83490616284	87.9220610439541	42.6564134378421	89.2519241857961	3.84994113259306	8.49929009074629e-74	9.32372122954868e-71	glpA	NC_999999999.1	1617769	1619391	-	1623	protein_coding	anaerobic glycerol-3-phosphate dehydrogenase subunit A&&sp|P0A9C1|GLPA_ECO57 Anaerobic glycerol-3-phosphate dehydrogenase subunit A OS=Escherichia coli O157:H7 OX=83334 GN=glpA PE=3 SV=1 && PF01266:FAD dependent oxidoreductase	DAO	1346	1069	1125	82	38	83	241.708848202934	189.810485966124	207.86856803791	17.9334726264038	8.66749670088615	18.1707174065335
H3G71_RS25085	200.673646760661	266.104334731794	232.722872230399	1480.73617441098	1461.54342884396	1559.22036228198	-2.68585	1.95898741185208e-73	1.71920735264138e-70	soxS	NC_999999999.1	5085825	5086154	+	330	protein_coding	superoxide response transcriptional regulator SoxS&&sp|Q56143|SOXS_SALTY Regulatory protein SoxS OS=Salmonella typhimurium (strain LT2 / SGSC1412 / ATCC 700720) OX=99287 GN=soxS PE=3 SV=2 && PF12833:Helix-turn-helix domain	-	225	302	253	1381	1302	1450	198.717	263.72665037943	229.911874852953	1485.41840378176	1460.58101941713	1561.22883565775
H3G71_RS18775	1015.85459404619	1083.80242291426	1081.74742190889	4574.09161479888	5116.52453814959	4341.08455347059	-2.14092	3.34274457898756e-65	2.4446605354329e-62	H3G71_RS18775	NC_999999999.1	3774087	3774524	-	438	protein_coding	YbhQ family protein&&sp|P0AAW7|YBHQ_ECO57 Inner membrane protein YbhQ OS=Escherichia coli O157:H7 OX=83334 GN=ybhQ PE=3 SV=1 && PF11076:Putative inner membrane protein YbhQ	-	1139	1230	1176	4266	4558	4037	757.90648371532	809.267345467136	805.170830336725	3457.1307279747	3852.37733053131	3274.89319343664
H3G71_RS03220	466.454743359225	352.456072492442	518.797232956305	26.8055064158397	13.4704463487922	17.2051902044908	4.53574134485232	1.70210164503533e-59	1.06697457405929e-56	dhaM	NC_999999999.1	648609	650030	-	1422	protein_coding	dihydroxyacetone kinase phosphoryl donor subunit DhaM&&sp|A0A0H3H456|DHAM_KLEM8 PEP-dependent dihydroxyacetone kinase, phosphoryl donor subunit DhaM OS=Klebsiella michiganensis (strain ATCC 8724 / DSM 4798 / JCM 20051 / NBRC 3318 / NRRL B-199 / KCTC 1686 / BUCSAV 143 / CCM 1901) OX=1006551 GN=dhaM PE=3 SV=1 && PF00391:PEP-utilising enzyme, mobile domain|PF05524:PEP-utilising enzyme, N-terminal|PF…	EIIA-man	523	400	564	25	12	16	107.193413579041	81.062764528285	118.941751437411	6.24035755048141	3.12399448046596	3.99790884731215
H3G71_RS03230	326.429132064008	293.419680349958	401.056016966222	19.2999646194046	17.960595131723	9.67791949002608	4.44459142170139	2.10237491975026e-51	1.15315264348302e-48	dhaK	NC_999999999.1	650684	651754	-	1071	protein_coding	dihydroxyacetone kinase subunit DhaK&&sp|P76015|DHAK_ECOLI PEP-dependent dihydroxyacetone kinase, dihydroxyacetone-binding subunit DhaK OS=Escherichia coli (strain K12) OX=83333 GN=dhaK PE=1 SV=2 && PF02733:Dak1 domain	-	366	333	436	18	16	9	99.599606672057	89.6016027918316	122.082057527569	5.96557205834257	5.53043280575486	2.98583318323418
H3G71_RS18090	1363.69	1551.68785914798	1654.81599661063	4856.08554229351	5076.11319910321	4840.03506940082	-1.69261	2.70560609139782e-41	1.31913328100596e-38	cspD	NC_999999999.1	3633155	3633376	+	222	protein_coding	cold shock-like protein CspD&&sp|P0A970|CSPD_ECO57 Cold shock-like protein CspD OS=Escherichia coli O157:H7 OX=83334 GN=cspD PE=3 SV=1 && PF00313:'Cold-shock' DNA-binding domain	CSD	1529	1761	1799	4529	4522	4501	2007.33806309121	2285.95352805618	2430.14960552563	7241.3311405761	7540.60500143715	7203.91434130949
H3G71_RS03225	228.322015869907	205.305662226847	308.150838724047	8.57776205306869	13.4704463487922	8.6025951022454	4.60172567728811	1.31138691480179e-39	5.75436578215025e-37	dhaL	NC_999999999.1	650041	650673	-	633	protein_coding	dihydroxyacetone kinase subunit DhaL&&sp|P76014|DHAL_ECOLI PEP-dependent dihydroxyacetone kinase, ADP-binding subunit DhaL OS=Escherichia coli (strain K12) OX=83333 GN=dhaL PE=1 SV=3 && PF02734:DAK2 domain	-	256	233	335	8	12	8	117.869723318217	106.07504549802	158.706940193157	4.48595939932237	7.01788333526476	4.49054216499042
H3G71_RS08125	524.427130201194	415.01702535985	467.285450960644	39.6721494954427	24.6958183061191	74.1973827568666	3.33991691218206	3.71660224321254e-38	1.4825864221106e-35	glpC	NC_999999999.1	1615345	1616523	-	1179	protein_coding	anaerobic glycerol-3-phosphate dehydrogenase subunit GlpC&&sp|P0A997|GLPC_ECO57 Anaerobic glycerol-3-phosphate dehydrogenase subunit C OS=Escherichia coli O157:H7 OX=83334 GN=glpC PE=3 SV=1 && PF02754:Cysteine-rich domain|PF13183:4Fe-4S dicluster domain	-	588	471	508	37	22	69	145.354850833379	115.124595623395	129.212559381901	11.1392764091952	6.90776387665374	20.794466723949
H3G71_RS10225	495.886878217455	291.657399987496	342.18540897118	32.1666076990076	42.6564134378421	46.2389486745691	3.22284025710135	3.46556133078125e-37	1.26724025995568e-34	tdcA	NC_999999999.1	2086193	2087134	+	942	protein_coding	transcriptional regulator TdcA&&sp|P0ACQ8|TDCA_ECO57 HTH-type transcriptional regulator TdcA OS=Escherichia coli O157:H7 OX=83334 GN=tdcA PE=3 SV=1 && PF00126:Bacterial regulatory helix-turn-helix protein, lysR family|PF03466:LysR substrate binding domain	LysR_substrate	556	331	372	30	38	43	172.02433893312	101.260042817681	118.425944953335	11.3041890914453	14.9334895387879	16.2192233530884
H3G71_RS18760	396.887879148862	423.828427172161	452.567798961883	84.7054002740533	62.8620829610305	86.0259510224541	2.44463154499222	9.55638216240084e-37	3.22564653297038e-34	H3G71_RS18760	NC_999999999.1	3769928	3771667	+	1740	protein_coding	ATP-binding cassette domain-containing protein&&sp|P0A9U1|YBHF_ECOLI Probable multidrug ABC transporter ATP-binding protein YbhF OS=Escherichia coli (strain K12) OX=83333 GN=ybhF PE=1 SV=1 && PF00005:ABC transporter	ABC_tran	445	481	492	79	56	80	74.5378345296605	79.6630342063009	84.7950842786002	16.1156157817467	11.9142686048116	16.336282703672
H3G71_RS19545	564.561859553326	604.462164324538	562.950188952586	1776.66896524185	1818.51025708695	1682.88266687676	-1.60747	1.48110245374288e-36	4.64219826215983e-34	ybeD	NC_999999999.1	3918905	3919168	+	264	protein_coding	DUF493 family protein YbeD&&sp|B5XZS3|Y3910_KLEP3 UPF0250 protein KPK_3910 OS=Klebsiella pneumoniae (strain 342) OX=507522 GN=KPK_3910 PE=3 SV=1 && PF04359:Protein of unknown function (DUF493)	-	633	686	612	1657	1620	1565	698.82074998007	748.82649900782	695.188080088967	2227.85870299273	2271.64098642065	2106.31304121067
H3G71_RS01000	473.589806355159	742.801172777821	585.026666950727	2376.04008870003	2446.00854950152	2532.38893322349	-2.02935	1.58737360197431e-36	4.64359691030884e-34	H3G71_RS01000	NC_999999999.1	203699	203989	-	291	protein_coding	HTH-type transcriptional regulator&&sp|P0A9V7|YIAG_ECO57 Uncharacterized HTH-type transcriptional regulator YiaG OS=Escherichia coli O157:H7 OX=83334 GN=yiaG PE=4 SV=1 && -	-	531	843	636	2216	2179	2355	531.823520872115	834.825298343845	655.41888124822	2702.99864961026	2771.99759722624	2875.48048259609
H3G71_RS12030	354.969384047747	467.004296052486	377.139832468236	1388.52523234049	1436.84761053784	1481.79700636177	-1.84452	2.04456298690419e-36	5.60721399158473e-34	cybB	NC_999999999.1	2437988	2438515	+	528	protein_coding	cytochrome b561&&sp|P0ABE5|C561_ECOLI Superoxide oxidase CybB OS=Escherichia coli (strain K12) OX=83333 GN=cybB PE=1 SV=1 && PF01292:Prokaryotic cytochrome b561	Ni_hydr_CYTB	398	530	410	1295	1280	1378	219.692463263877	289.269711715849	232.865288265095	870.572426184547	897.438414388403	927.316092903611
H3G71_RS06000	584.183282792146	611.511285774387	578.587694201269	1919.27425937412	1839.83846380587	1696.86188391791	-1.62053	2.44433721055502e-36	6.3092656940679e-34	H3G71_RS06000	NC_999999999.1	1200113	1200460	-	348	protein_coding	DUF883 domain-containing protein&&sp|P0ADQ9|YGAM_ECO57 Uncharacterized protein YgaM OS=Escherichia coli O157:H7 OX=83334 GN=ygaM PE=3 SV=2 && PF05957:DUF883 N-terminal domain|PF19029:DUF883 C-terminal glycine zipper region	-	655	694	629	1790	1639	1578	548.564961987951	574.700059658761	542.033618000401	1825.75647147637	1743.52555743626	1611.16588164966
H3G71_RS08130	664.45274149641	422.066146809699	504.999434207467	77.1998584776182	35.921190263446	76.348031532428	3.06724165749991	7.8784724008248e-36	1.92059649415662e-33	glpB	NC_999999999.1	1616520	1617779	-	1260	protein_coding	glycerol-3-phosphate dehydrogenase subunit GlpB&&sp|A6TBU4|GLPB_KLEP7 Anaerobic glycerol-3-phosphate dehydrogenase subunit B OS=Klebsiella pneumoniae subsp. pneumoniae (strain ATCC 700721 / MGH 78578) OX=272620 GN=glpB PE=3 SV=1 && PF00890:FAD binding domain	-	745	479	549	72	32	71	172.32636864776	109.553431161244	130.664202167982	20.2829449983647	9.40173576978327	20.0216702897981
H3G71_RS25640	109.701593562495	116.310503922506	137.058134238457	493.22131805145	566.881283845007	514.005057359163	-2.1167	6.0009648723024e-35	1.38590704524542e-32	coaA	NC_999999999.1	5207484	5208434	+	951	protein_coding	type I pantothenate kinase&&sp|A6TGN1|COAA_KLEP7 Pantothenate kinase OS=Klebsiella pneumoniae subsp. pneumoniae (strain ATCC 700721 / MGH 78578) OX=272620 GN=coaA PE=3 SV=2 && PF00485:Phosphoribulokinase / Uridine kinase family	-	123	132	149	460	505	478	37.6955950472901	39.9994877839569	46.9851451832258	171.690543887315	196.58006277317	178.591128421374
H3G71_RS11735	1098.79970137393	1477.67208392456	1330.10779938797	4262.07552011851	5136.73020767277	6250.86066616907	-2.00214	1.33972216628764e-34	2.93935043283509e-32	H3G71_RS11735	NC_999999999.1	2387418	2387567	+	150	protein_coding	hypothetical protein&&-- && -	-	1232	1677	1446	3975	4576	5813	2393.78674343884	3221.83146990023	2890.89192206408	9406.21574299165	11293.3650066637	13769.6076466846
H3G71_RS08440	255.970384979154	348.931511767518	321.948637472884	1231.98107487199	1152.84570001747	1069.94776584177	-1.89817	2.26534687977325e-34	4.73349624211668e-32	mglB	NC_999999999.1	1696180	1697178	+	999	protein_coding	galactose/glucose ABC transporter substrate-binding protein MglB&&sp|P23925|MGLB_CITFR D-galactose/methyl-galactoside binding periplasmic protein MglB OS=Citrobacter freundii OX=546 GN=mglB PE=3 SV=1 && PF13407:Periplasmic binding protein domain	-	287	396	350	1149	1027	995	83.7302556656024	114.232771419048	105.064833788397	408.247564118738	380.569135410878	353.891469530373
H3G71_RS25235	889.20722586835	1039.7454138527	1122.22096490548	2956.1112475388	3175.65772672777	3599.11072590192	-1.6733	1.16810021401787e-32	2.32982897232291e-30	H3G71_RS25235	NC_999999999.1	5119686	5119895	-	210	protein_coding	CsbD family protein&&sp|P68207|YJBJ_ECO57 UPF0337 protein YjbJ OS=Escherichia coli O157:H7 OX=83334 GN=yjbJ PE=3 SV=1 && PF05532:CsbD-like	-	997	1180	1220	2757	2829	3347	1383.69978154483	1619.28662342716	1742.18936223976	4660.0066133743	4987.03321738441	5663.03074309471
H3G71_RS03215	369.239510039616	302.231082162269	457.167065211496	47.1776912918778	40.4113390463767	70.9714095935246	2.82921665254124	2.2147531793872e-32	4.2253638918048e-30	H3G71_RS03215	NC_999999999.1	646884	648533	-	1650	protein_coding	glycerone kinase&&sp|P45510|DHAK_CITFR Dihydroxyacetone kinase OS=Citrobacter freundii OX=546 GN=dhaK PE=1 SV=3 && PF02733:Dak1 domain|PF02734:DAK2 domain	-	414	343	497	44	36	66	73.1277827467297	59.9061199206256	90.3290132821481	9.46537433257021	8.07694572949563	14.2125659521947
H3G71_RS14095	501.238175464406	650.281453748555	616.301677448093	1805.61891217096	1956.58233216207	1864.61248841169	-1.67032	2.49469864236565e-32	4.56114068445854e-30	H3G71_RS14095	NC_999999999.1	2842388	2842819	-	432	protein_coding	universal stress protein&&sp|Q8FK07|USPG_ECOL6 Universal stress protein G OS=Escherichia coli O6:H1 (strain CFT073 / ATCC 700928 / UPEC) OX=199310 GN=uspG PE=3 SV=2 && PF00582:Universal stress protein family	Usp	562	738	670	1684	1743	1734	379.156562785396	492.304301825841	465.09950528828	1383.65367847641	1493.62731936362	1426.19151395287
H3G71_RS09980	725.100776961854	772.759938939679	761.638490935852	2113.3461258248	2329.26468114533	2014.08257831321	-1.51472	3.21905054088707e-32	5.65007750936498e-30	H3G71_RS09980	NC_999999999.1	2037839	2037910	+	72	protein_coding	DUF2627 domain-containing protein&&sp|P64510|YOBF_ECO57 Protein YobF OS=Escherichia coli O157:H7 OX=83334 GN=yobF PE=3 SV=1 && PF10736:Protein of unknown function (DUF2627)	-	813	877	828	1971	2075	1873	3290.97102004833	3510.16969675823	3448.67812279429	9716.79833827911	10668.766566883	9243.10278765994
H3G71_RS20355	2063.81697157408	2043.36408027493	1909.61534683917	627.248850130648	582.596804585264	741.973827568666	1.62395707563431	8.64525367788496e-32	1.45905281302151e-29	H3G71_RS20355	NC_999999999.1	4100605	4101528	+	924	protein_coding	aminoimidazole riboside kinase&&sp|P26420|SCRK_KLEPN Fructokinase OS=Klebsiella pneumoniae OX=573 GN=scrK PE=1 SV=1 && PF00294:pfkB family carbohydrate kinase	PfkB	2314	2319	2076	585	519	690	729.889964095637	723.252249562322	673.767719077822	224.725811061427	207.933275476599	265.331994237401
H3G71_RS14680	388.860933278436	432.639828984472	411.17440271537	1154.78121639437	1418.88701540612	1359.21002615477	-1.67364	1.02935166483708e-31	1.67288707603893e-29	feaR	NC_999999999.1	2970617	2971519	+	903	protein_coding	transcriptional regulator FeaR&&sp|Q47129|FEAR_ECOLI Transcriptional activator FeaR OS=Escherichia coli (strain K12) OX=83333 GN=feaR PE=1 SV=1 && PF12833:Helix-turn-helix domain|PF14525:AraC-binding-like domain	-	436	491	447	1077	1264	1264	140.722890707832	156.694862456195	148.448083286537	423.34751479145	518.18869242759	497.361111948341
H3G71_RS07215	618.074832022835	613.273566136849	556.511216203129	174.771901831275	152.665058619645	159.14800939154	1.87715921502654	1.61343830401555e-31	2.52848831357866e-29	purM	NC_999999999.1	1436816	1437853	-	1038	protein_coding	phosphoribosylformylglycinamidine cyclo-ligase&&sp|A6TCB3|PUR5_KLEP7 Phosphoribosylformylglycinamidine cyclo-ligase OS=Klebsiella pneumoniae subsp. pneumoniae (strain ATCC 700721 / MGH 78578) OX=272620 GN=purM PE=3 SV=1 && PF00586:AIR synthase related protein, N-terminal domain|PF02769:AIR synthase related protein, C-terminal domain	-	693	696	605	163	136	148	194.581653639357	193.229264948984	174.788494956065	55.7390179266237	48.5031744192576	50.6613622573413
H3G71_RS10230	370.131392914108	205.305662226847	284.234654226061	36.4554887255419	31.4310414805152	30.1090828578589	3.13240264522676	2.92616566014892e-31	4.42759135059774e-29	tdcB	NC_999999999.1	2087228	2088217	+	990	protein_coding	bifunctional threonine ammonia-lyase/L-serine ammonia-lyase TdcB&&sp|P0AGF8|TDCB_ECO57 L-threonine dehydratase catabolic TdcB OS=Escherichia coli O157:H7 OX=83334 GN=tdcB PE=3 SV=1 && PF00291:Pyridoxal-phosphate dependent enzyme	PALP	415	233	309	34	28	28	122.174033171871	67.8237412123701	93.6004866002139	12.1902548222495	10.4701148345314	10.0492890571073
H3G71_RS16015	1281.63569064475	1309.37430930942	1695.28953960722	4794.9689876654	4032.15360707181	5412.10764370014	-1.73223	7.73993129023715e-29	1.13209395005202e-26	osmE	NC_999999999.1	3211977	3212315	-	339	protein_coding	osmotically-inducible lipoprotein OsmE&&sp|P0ADB2|OSME_ECO57 Osmotically-inducible putative lipoprotein OsmE OS=Escherichia coli O157:H7 OX=83334 GN=osmE PE=3 SV=1 && -	-	1437	1486	1843	4472	3592	5033	1235.44404031204	1263.22329810179	1630.34853926122	4682.4285415104	3922.52064483568	5275.2097667696
H3G71_RS25430	2404.51622962996	2635.49028206223	2415.53463429656	6105.22214127164	7766.83485727446	6753.03715526264	-1.46796	8.03489305533156e-29	1.13732615247725e-26	aceB	NC_999999999.1	5162215	5163816	-	1602	protein_coding	malate synthase A&&sp|P08997|MASY_ECOLI Malate synthase A OS=Escherichia coli (strain K12) OX=83333 GN=aceB PE=1 SV=1 && PF20656:Malate synthase, N-terminal domain|PF01274:Malate synthase, TIM barrel domain|PF20659:Malate synthase, C-terminal	-	2696	2991	2626	5694	6919	6280	490.48235112292	538.040437292807	491.571880283222	1261.6067755069	1598.85627997863	1392.86695037114
H3G71_RS17320	108.809710688003	123.359625372355	117.741215990083	395.649274697793	489.426217339451	476.368703786839	-1.9598	1.43012655553229e-28	1.96106103927366e-26	H3G71_RS17320	NC_999999999.1	3469132	3469305	-	174	protein_coding	general stress protein&&sp|P56614|YMDF_ECOLI Uncharacterized protein YmdF OS=Escherichia coli (strain K12) OX=83333 GN=ymdF PE=3 SV=1 && PF10685:Stress-induced bacterial acidophilic repeat motif	-	122	140	128	369	436	443	204.350917137496	231.867459228319	220.605097310179	752.742053603105	927.610912803186	904.621654715839
H3G71_RS20455	4565.54843452366	5496.55245051963	5509.00111378601	20125.5742170124	15175.5803491102	27662.7198756579	-2.01567	3.3423376606929e-28	4.44429625912741e-26	H3G71_RS20455	NC_999999999.1	4127902	4128174	-	273	protein_coding	DUF1471 domain-containing protein&&-- && PF07338:YdgH/BhsA/McbA-like domain	-	5119	6238	5989	18770	13519	25725	5464.97892271275	6584.81744259361	6578.79703055104	24404.543437135	18332.0287314952	33481.5255604586
H3G71_RS01995	701.019939350575	839.726592713243	812.230419681591	2211.99038943509	2035.15993586336	2178.60720964365	-1.44944	3.6744092078753e-28	4.74214929534025e-26	bfr	NC_999999999.1	430282	430758	+	477	protein_coding	bacterioferritin&&sp|O68926|BFR_SALTY Bacterioferritin OS=Salmonella typhimurium (strain LT2 / SGSC1412 / ATCC 700720) OX=99287 GN=bfr PE=3 SV=1 && PF00210:Ferritin-like domain	Ferritin	786	953	883	2063	1813	2026	480.253098796999	575.752108777452	555.133129601195	1535.14679623368	1407.04514922547	1509.15401567853
H3G71_RS12710	326.429132064008	264.342054369331	238.241991729934	53.6110128316793	49.3916366122382	47.3142730623497	2.46341543718188	1.31281623143599e-27	1.6458964638689e-25	H3G71_RS12710	NC_999999999.1	2573101	2575401	+	2301	protein_coding	FdhF/YdeP family oxidoreductase&&sp|Q8XAX1|YDEP_ECO57 Protein YdeP OS=Escherichia coli O157:H7 OX=83334 GN=ydeP PE=3 SV=3 && PF00384:Molybdopterin oxidoreductase|PF01568:Molydopterin dinucleotide binding domain	-	366	300	259	50	44	44	46.3586174470982	37.572115762458	33.7549887120428	7.71298429968238	7.07888188663603	6.79436
H3G71_RS19055	332.672312185451	376.246857385682	424.052348214285	1248.06437872149	1078.75824509911	1480.72168197399	-1.74912	2.29259406569393e-27	2.79441743340694e-25	H3G71_RS19055	NC_999999999.1	3827310	3827675	+	366	protein_coding	YbgS-like family protein&&sp|P0AAV6|YBGS_ECOLI Uncharacterized protein YbgS OS=Escherichia coli (strain K12) OX=83333 GN=ybgS PE=3 SV=1 && PF13985:YbgS-like protein	-	373	427	461	1164	961	1377	297.025513393751	336.207815881062	377.724070945157	1128.86226671227	972.010397387275	1336.79667460192
H3G71_RS02015	2612.32493938656	2150.86318238513	1877.42048309188	759.131941696579	603.925011304185	704.337473996343	1.68331728152081	6.63484525289453e-27	7.82937411280664e-25	rplD	NC_999999999.1	432595	433200	+	606	protein_coding	50S ribosomal protein L4&&sp|B5XN95|RL4_KLEP3 Large ribosomal subunit protein uL4 OS=Klebsiella pneumoniae (strain 342) OX=507522 GN=rplD PE=3 SV=1 && PF00573:Ribosomal protein L4/L1 family	-	2929	2441	2041	708	538	655	1408.68132223471	1160.79671650024	1010.00890351889	414.695855659635	328.653498536545	384.044170737934
H3G71_RS24735	296.996997205778	342.764	297.112599724976	991.803737386068	860.986029126971	1125.86463400637	-1.66872	6.78022370753537e-27	7.82937411280664e-25	H3G71_RS24735	NC_999999999.1	5012481	5012774	-	294	protein_coding	co-chaperone GroES&&sp|B5Y369|CH10_KLEP3 Co-chaperonin GroES OS=Klebsiella pneumoniae (strain 342) OX=507522 GN=groES PE=3 SV=1 && PF00166:Chaperonin 10 Kd subunit	-	333	389	323	925	767	1047	330.113216259084	381.296910722254	329.465552695225	1116.76929306473	965.776518137112	1265.35344829488
H3G71_RS06575	5049.84083537272	4846.27099677108	4762.08027484892	10782.2469007073	11836.0321918054	11716.7345292582	-1.22796	1.02645872128893e-26	1.15489765872201e-24	rseA	NC_999999999.1	1304345	1304995	+	651	protein_coding	anti-sigma-E factor RseA&&sp|P0AFX8|RSEA_ECOL6 Anti-sigma-E factor RseA OS=Escherichia coli O6:H1 (strain CFT073 / ATCC 700928 / UPEC) OX=199310 GN=rseA PE=3 SV=1 && PF03872:Anti sigma-E protein RseA, N-terminal domain|PF03873:Anti sigma-E protein RseA, C-terminal domain	-	5662	5500	5177	10056	10544	10896	2534.86529365737	2434.68464429999	2384.8001925741	5482.93803504182	5995.88116672952	5947.0091634068
H3G71_RS06650	1176.39351145472	1114.64232925735	918.013543422682	345.254922636015	323.290712371014	376.363535723236	1.61863771157026	4.08840324555151e-26	4.48497836037e-24	purL	NC_999999999.1	1317494	1321381	+	3888	protein_coding	phosphoribosylformylglycinamidine synthase&&sp|Q8XA46|PUR4_ECO57 Phosphoribosylformylglycinamidine synthase OS=Escherichia coli O157:H7 OX=83334 GN=purL PE=3 SV=3 && PF22689:FGAR-AT PurM_N-like domain|PF18076:Formylglycinamide ribonucleotide amidotransferase N-terminal|PF18072:Formylglycinamide ribonucleotide amidotransferase linker domain|PF02769:AIR synthase related protein, C-terminal domain|P…	-	1319	1265	998	322	288	350	98.8745564084493	93.761659411275	76.9766677077451	29.3967065498419	27.4217293285345	31.9855843831542
H3G71_RS22885	193.538583764726	195.613120233305	204.207421482801	32.1666076990076	34.7986530677133	30.1090828578589	2.61255838368878	4.25738993093914e-26	4.55644561389292e-24	citF	NC_999999999.1	4638485	4640011	-	1527	protein_coding	citrate lyase subunit alpha&&sp|P45413|CILA_KLEPN Citrate lyase alpha chain OS=Klebsiella pneumoniae OX=573 GN=citF PE=1 SV=1 && PF04223:Citrate lyase, alpha subunit (CitF)	-	217	222	222	30	31	28	41.4177693821464	41.8962307749625	43.5982200541176	6.97350761240438	7.51538554288913	6.51525616669042
H3G71_RS07800	2963.72679193634	3491.07739803764	3580.06884869847	8465.17892612217	8185.54123128275	9886.53242125553	-1.40303	1.1216263284535e-25	1.17183245934618e-23	fabB	NC_999999999.1	1548928	1550148	+	1221	protein_coding	beta-ketoacyl-ACP synthase I&&sp|P0A954|FABB_ECOL6 3-oxoacyl-[acyl-carrier-protein] synthase 1 OS=Escherichia coli O6:H1 (strain CFT073 / ATCC 700928 / UPEC) OX=199310 GN=fabB PE=3 SV=1 && PF02801:Beta-ketoacyl synthase, C-terminal domain|PF00109:Beta-ketoacyl synthase, N-terminal domain	ketoacyl-synt	3323	3962	3892	7895	7292	9194	793.196311748866	935.103802401381	955.89896050389	2295.12071116836	2210.85166139197	2675.47771016539
H3G71_RS05875	120.404188056396	135.69558790959	103.023563991323	390.288173414626	491.671291730917	454.862216031226	-1.89519	3.45604049049728e-25	3.52676876100048e-23	H3G71_RS05875	NC_999999999.1	1178316	1178392	+	77	protein_coding	tRNA-Arg&&-- && -	-	135	154	112	364	438	423	510.986059565658	576.356255796106	436.196442408764	1677.95272259199	2105.7751366185	1951.92058369427
H3G71_RS03195	79.3775758297725	118.953924466199	72.6684067438796	496.437978821351	363.702051417391	395.719374703289	-2.21129	4.60896205839986e-25	4.59639216187695e-23	lsrG	NC_999999999.1	643180	643476	+	297	protein_coding	(4S)-4-hydroxy-5-phosphonooxypentane-2,3-dione isomerase&&sp|A6TEB3|LSRG_KLEP7 (4S)-4-hydroxy-5-phosphonooxypentane-2,3-dione isomerase OS=Klebsiella pneumoniae subsp. pneumoniae (strain ATCC 700721 / MGH 78578) OX=272620 GN=lsrG PE=3 SV=1 && PF03992:Antibiotic biosynthesis monooxygenase	ABM	89	135	79	463	324	368	87.3372606610164	130.990058135479	79.7674049775285	553.341959088385	403.847286474781	440.254568216131
H3G71_RS02710	3025.26671027627	3063.72441014055	2783.47593426557	7153.85355225929	6914.82912571335	6530.44500699204	-1.21514	5.95193336080036e-25	5.80379635270933e-23	rplU	NC_999999999.1	550119	550430	+	312	protein_coding	50S ribosomal protein L21&&sp|B5XSV5|RL21_KLEP3 Large ribosomal subunit protein bL21 OS=Klebsiella pneumoniae (strain 342) OX=507522 GN=rplU PE=3 SV=1 && PF00829:Ribosomal prokaryotic L21 protein	-	3392	3477	3026	6672	6160	6073	3168.59883622024	3211.5235599408	2908.50055729529	7590.50210900342	7308.94554795171	6916.09880029473
H3G71_RS12605	296.996997205778	312.804764337042	440.60970671289	1071.14803637695	1217.95285736997	1453.83857227947	-1.83371	7.44204091317986e-25	7.09905989718114e-23	sra	NC_999999999.1	2557860	2558000	-	141	protein_coding	stationary-phase-induced ribosome-associated protein&&sp|Q57P89|SRA_SALCH Stationary-phase-induced ribosome-associated protein OS=Salmonella choleraesuis (strain SC-B67) OX=321314 GN=sra PE=3 SV=1 && PF08136:Ribosome hibernation factor SRA	-	333	355	479	999	1085	1352	688.321174327451	725.554861019921	1018.7584463882	2514.86940378661	2848.6509243951	3406.98389492326
H3G71_RS04315	1074.71886376265	1201.87520719923	1083.58712840874	2617.28964644259	2688.47658377978	2696.91356455393	-1.25187	1.33356516473103e-24	1.24503913677441e-22	ssrS	NC_999999999.1	858282	858465	-	184	protein_coding	6S RNA&&-- && -	-	1205	1364	1178	2441	2395	2508	1908.68927281802	2136.27699159209	1919.91627062933	4708.89512482416	4818.54925823284	4843.08633262286
H3G71_RS20360	3149.23842983064	2846.08278537647	3057.59220274248	1124.75904920863	886.804384628823	1228.02045084553	1.48231749091764	1.6803797767792e-24	1.53614717927231e-22	H3G71_RS20360	NC_999999999.1	4101693	4103210	+	1518	protein_coding	carbohydrate porin&&sp|P27218|SCRY_KLEPN Sucrose porin OS=Klebsiella pneumoniae OX=573 GN=scrY PE=3 SV=1 && PF02264:LamB porin|PF11471:Maltoporin periplasmic N-terminal extension	-	3531	3230	3324	1049	790	1142	677.941086112955	613.185344605212	656.665296452324	245.286009754599	192.656616132293	267.30484712461
H3G71_RS24240	360.320681294698	449.381492427863	411.17440271537	1188.02004435001	1320.10374218164	1041.98933175947	-1.53975	4.25126886832113e-24	3.80705465187615e-22	cybC	NC_999999999.1	4914180	4914566	-	387	protein_coding	cytochrome b562&&sp|P63728|C562_SALTI Soluble cytochrome b562 OS=Salmonella typhi OX=90370 GN=cybC PE=3 SV=1 && PF07361:Cytochrome b562	-	404	510	447	1108	1176	969	304.254078686352	379.769625912163	346.37886100192	1016.24367834184	1124.92861710546	889.662558635442
H3G71_RS05865	1021.20589129314	1225.66599209247	1308.03132138983	3069.76659474196	3120.65340413687	2924.88233476344	-1.35854	5.23449098030654e-24	4.59378928431702e-22	csrA	NC_999999999.1	1177711	1177896	+	186	protein_coding	carbon storage regulator CsrA&&sp|A8ANQ0|CSRA_CITK8 Translational regulator CsrA OS=Citrobacter koseri (strain ATCC BAA-895 / CDC 4225-83 / SGSC4696) OX=290338 GN=csrA PE=3 SV=1 && PF02599:Global regulator protein family	-	1145	1391	1422	2863	2780	2720	1794.14918126667	2155.13858014082	2292.66960757993	5463.58199882026	5532.99732096721	5195.99185349053
H3G71_RS12680	268.45674522204	320.735025968122	288.833920475673	821.320716581327	854.250805952575	774.233559202086	-1.48011	6.56901779507615e-24	5.65193138917532e-22	H3G71_RS12680	NC_999999999.1	2568380	2568811	+	432	protein_coding	OsmC family protein&&sp|P0C0L2|OSMC_ECOLI Peroxiredoxin OsmC OS=Escherichia coli (strain K12) OX=83333 GN=osmC PE=1 SV=2 && PF02566:OsmC-like protein	-	301	364	314	766	761	720	203.071397506057	242.817	217.972	629.381661349721	652.123000594212	592.190248008111
H3G71_RS18660	819.640361657988	1052.96251657117	975.964298167801	2704.13948722991	3002.78699858494	2323.77600199404	-1.49521	6.77746755343446e-24	5.71913992778277e-22	glnH	NC_999999999.1	3750433	3751179	+	747	protein_coding	glutamine ABC transporter substrate-binding protein GlnH&&sp|P0AEQ5|GLNH_ECO57 Glutamine-binding periplasmic protein OS=Escherichia coli O157:H7 OX=83334 GN=glnH PE=3 SV=1 && PF00497:Bacterial extracellular solute-binding proteins, family 3	-	919	1195	1061	2522	2675	2161	358.559239754521	461.007848511611	425.941154564314	1198.37721218585	1325.65890278006	1027.89006100042
H3G71_RS19455	3039.53683626814	3411.77478172684	3244.32241247675	7004.81493658722	7549.06264130232	7387.47854405324	-1.17823	1.20489988302149e-23	9.97566167301566e-22	H3G71_RS19455	NC_999999999.1	3898806	3899717	+	912	protein_coding	amino acid ABC transporter substrate-binding protein&&sp|Q9ZF60|GLTI_SALTY Glutamate/aspartate import solute-binding protein OS=Salmonella typhimurium (strain LT2 / SGSC1412 / ATCC 700720) OX=99287 GN=gltI PE=3 SV=3 && PF00497:Bacterial extracellular solute-binding proteins, family 3	-	3408	3872	3527	6533	6725	6870	1089.10751954988	1223.49310440928	1159.75283553542	2542.65174813656	2729.77001251571	2676.54408145771
H3G71_RS24345	747.39784882415	1082.0401425518	1081.74742190889	2771.68936339782	2783.89224541706	3319.52638507895	-1.60823	2.34871081904001e-23	1.90854501369399e-21	H3G71_RS24345	NC_999999999.1	4938695	4938901	-	207	protein_coding	DUF1107 domain-containing protein&&sp|P0ADE3|YTFK_ECOL6 Uncharacterized protein YtfK OS=Escherichia coli O6:H1 (strain CFT073 / ATCC 700928 / UPEC) OX=199310 GN=ytfK PE=4 SV=1 && PF06526:Protein of unknown function (DUF1107)	-	838	1228	1176	2585	2480	3087	1179.88500552992	1709.5784592213	1703.69480042264	4432.61	4435.16665661515	5298.81534956823
H3G71_RS26300	8062.6211854061	9311.88943525032	8888.54195400138	20244.5906654988	21165.4388255398	26479.8630490991	-1.37017	2.77729817253604e-23	2.21577897837967e-21	cpxP	NC_999999999.1	5348718	5349221	-	504	protein_coding	cell-envelope stress modulator CpxP&&sp|P0AE86|CPXP_ECOL6 Periplasmic protein CpxP OS=Escherichia coli O6:H1 (strain CFT073 / ATCC 700928 / UPEC) OX=199310 GN=cpxP PE=3 SV=1 && PF07813:LTXXQ motif family protein	-	9040	10568	9663	18881	18855	24625	5227.61869991862	6042.59217386235	5749.58190140807	13297.3015456293	13849.197495255	17360.339115714
H3G71_RS01685	610.939769026901	733.98977096551	745.081132437247	1690.89134471117	1789.3242899979	2001.17868565984	-1.39111	4.48552200741445e-23	3.51472688723832e-21	nfuA	NC_999999999.1	369188	369763	-	576	protein_coding	Fe-S biogenesis protein NfuA&&sp|B5XTS2|NFUA_KLEP3 Fe/S biogenesis protein NfuA OS=Klebsiella pneumoniae (strain 342) OX=507522 GN=nfuA PE=3 SV=1 && PF01521:Iron-sulphur cluster biosynthesis|PF01106:NifU-like domain	-	685	833	810	1577	1594	1861	346.604420161916	416.757605102566	421.71335740691	971.803080889533	1024.45866913322	1147.98547035739
H3G71_RS20365	2268.05814983271	1939.38953888966	2064.15069282615	852.415104023701	554.533374691947	632.290740015037	1.62046114194191	4.99861023457117e-23	3.84805293145584e-21	H3G71_RS20365	NC_999999999.1	4103315	4104685	+	1371	protein_coding	sucrose-specific PTS transporter subunit IIBC&&sp|P27219|PTSBC_KLEPN PTS system sucrose-specific EIIBC component OS=Klebsiella pneumoniae OX=573 GN=scrA PE=3 SV=1 && PF02378:Phosphotransferase system, EIIC|PF00367:phosphotransferase system, EIIB	-	2543	2201	2244	795	494	588	540.598596912829	462.640451862593	490.840307458877	205.825289780999	133.388412029173	152.388562725939
H3G71_RS09735	3319.58805885858	3622.36728504107	3461.40777945847	7433.70303924066	7809.4912707123	7514.36682181136	-1.12928	5.83326532573559e-23	4.41316693953927e-21	cutC	NC_999999999.1	1991100	1991843	+	744	protein_coding	copper homeostasis protein CutC&&sp|A6TB41|CUTC_KLEP7 PF03932 family protein CutC OS=Klebsiella pneumoniae subsp. pneumoniae (strain ATCC 700721 / MGH 78578) OX=272620 GN=cutC PE=3 SV=1 && PF03932:CutC family	-	3722	4111	3763	6933	6957	6988	1458.04	1592.33909111411	1516.75733708215	3307.63307700148	3461.60632751519	3337.2785911941
H3G71_RS08435	114.161007934954	123.359625372355	127.859601739231	421.383	367.069663004589	404.321969805534	-1.70729	6.67750729298607e-23	4.96625457654625e-21	galS	NC_999999999.1	1694861	1695883	+	1023	protein_coding	HTH-type transcriptional regulator GalS&&sp|P41030|GALS_SALTY HTH-type transcriptional regulator GalS OS=Salmonella typhimurium (strain LT2 / SGSC1412 / ATCC 700720) OX=99287 GN=galS PE=3 SV=2 && PF13377:Periplasmic binding protein-like domain|PF00356:Bacterial regulatory proteins, lacI family	LacI	128	140	139	393	327	376	36.467025835988	39.4378669655205	40.7468450906036	136.35968155059	118.331597381052	130.594447654575
H3G71_RS02215	256.862267853646	291.657399987496	268.597148977378	711.954250404702	733.016788813444	715.090717874149	-1.40229	3.71329838912923e-22	2.71565888858318e-20	H3G71_RS02215	NC_999999999.1	455103	455657	-	555	protein_coding	gamma carbonic anhydrase family protein&&sp|P0A9W9|YRDA_ECOLI Protein YrdA OS=Escherichia coli (strain K12) OX=83333 GN=yrdA PE=1 SV=1 && -	-	288	331	292	664	653	665	151.239597690064	171.868396998659	157.777361826233	424.662740326123	435.560819631885	425.736772892318
H3G71_RS19790	875.828982750973	1025.64717095301	1019.19740091416	2584.05081848694	2663.78076547367	2149.57345117357	-1.34069	7.81156400093507e-22	5.61920374362345e-20	cstA	NC_999999999.1	3969173	3971278	-	2106	protein_coding	pyruvate/proton symporter CstA&&sp|P15078|CSTA_ECOLI Peptide transporter CstA OS=Escherichia coli (strain K12) OX=83333 GN=cstA PE=1 SV=3 && PF02554:Carbon starvation protein CstA	-	982	1164	1108	2410	2373	1999	135.899897675065	159.277939635961	157.774283003265	406.188606508088	417.127	337.26162557499
H3G71_RS20590	212.268124129055	254.649512375789	204.207421482801	703.376488351633	752.1	580.675169401565	-1.60061	9.71335225364966e-22	6.87454672403463e-20	ybbA	NC_999999999.1	4151941	4152627	-	687	protein_coding	putative ABC transporter ATP-binding protein YbbA&&sp|P0A9T9|YBBA_ECO57 Uncharacterized ABC transporter ATP-binding protein YbbA OS=Escherichia coli O157:H7 OX=83334 GN=ybbA PE=3 SV=1 && PF00005:ABC transporter	ABC_tran	238	289	222	656	670	540	100.968575422936	121.227771415629	96.9060873691959	338.934801428278	361.032811901885	279.286230501642
H3G71_RS21320	269.348628096531	288.132839262571	328.387610222342	852.415104023701	923.848112088001	730.145259303079	-1.50058	1.1403513904828e-21	7.94263793879128e-20	H3G71_RS21320	NC_999999999.1	4301438	4301629	-	192	protein_coding	YaiA family protein&&sp|P0AAN7|YAIA_ECO57 Uncharacterized protein YaiA OS=Escherichia coli O157:H7 OX=83334 GN=yaiA PE=4 SV=1 && PF16362:YaiA protein	-	302	327	357	795	823	679	458.428619951381	490.803374076372	557.598772571359	1469.72120984244	1586.81835262856	1256.55368249221
H3G71_RS09985	5973.83149334625	6615.60048068314	6069.19174298883	14167.2462508996	15777.2602860229	12915.7212216337	-1.19977	1.38356262814779e-21	9.4860512692383e-20	cspE	NC_999999999.1	2037996	2038205	+	210	protein_coding	transcription antiterminator/RNA stability regulator CspE&&sp|P0A9Y8|CSPC_ECO57 Cold shock-like protein CspC OS=Escherichia coli O157:H7 OX=83334 GN=cspC PE=3 SV=2 && PF00313:'Cold-shock' DNA-binding domain	CSD	6698	7508	6598	13213	14055	12011	9295.90886337741	10303.0542107552	9422.10279676882	22333.2126886161	24776.511795807	20322.2773395012
H3G71_RS22930	441.482022873454	397.394221735228	449.808239212116	124.377549769496	148.174909836715	141.942819187049	1.63687440858563	2.4049918159654e-21	1.62355447514711e-19	H3G71_RS22930	NC_999999999.1	4649145	4649849	+	705	protein_coding	response regulator&&sp|P52688|CITB_KLEPN Transcriptional regulatory protein CitB OS=Klebsiella pneumoniae OX=573 GN=citB PE=1 SV=1 && PF20714:DpiA-like helix-turn-helix domain|PF00072:Response regulator receiver domain	Response_reg	495	451	489	116	132	132	204.636024800053	184.352249194357	208.005377989073	58.4033735413907	69.3127966857426	66.5269044570815
H3G71_RS20775	3009.21281853542	3536.01554728042	3202.00916298032	6789.29866500387	7579.3711455871	7681.04210191737	-1.17767	4.18788107191926e-21	2.78430638539117e-19	H3G71_RS20775	NC_999999999.1	4190802	4191272	+	471	protein_coding	YlaC family protein&&sp|P0AAS1|YLAC_ECO57 Inner membrane protein YlaC OS=Escherichia coli O157:H7 OX=83334 GN=ylaC PE=3 SV=2 && PF10777:Inner membrane protein YlaC	-	3374	4013	3481	6332	6752	7143	2087.80618546888	2455.32659714413	2216.34792678795	4771.87502180212	5306.89059820505	5388.55406563304
H3G71_RS16030	350.509969675287	424.709567353393	358.742767469786	982.153755076365	1103.45406340523	916.176378389136	-1.40409	6.10303472538008e-21	3.99703229477131e-19	spy	NC_999999999.1	3214477	3214962	-	486	protein_coding	ATP-independent periplasmic protein-refolding chaperone Spy&&sp|Q8XDZ4|SPY_ECO57 Periplasmic chaperone Spy OS=Escherichia coli O157:H7 OX=83334 GN=spy PE=1 SV=1 && PF07813:LTXXQ motif family protein	-	393	482	390	916	983	852	235.679761446675	285.806291454448	240.648500248662	669.003309308203	748.765553609707	622.896409015939
H3G71_RS07940	2616.78435375902	2246.90746213932	2493.72216053997	996.092618412602	929.460798066665	1132.31658033305	1.26650816656666	7.47787735999356e-21	4.82543027288996e-19	ackA	NC_999999999.1	1574070	1575272	-	1203	protein_coding	acetate kinase&&sp|P63412|ACKA_SALTI Acetate kinase OS=Salmonella typhi OX=90370 GN=ackA PE=3 SV=1 && PF00871:Acetokinase family	-	2934	2550	2711	929	828	1053	710.821	610.851393300113	675.800816140469	274.106382635839	254.796417651171	311.010638978824
H3G71_RS18025	1088.98898975452	963.967358266829	1088.18639465835	455.693609069274	386.152795332044	408.623267356657	1.32847578157716	1.26778853499934e-20	8.06240013272047e-19	dmsA	NC_999999999.1	3612668	3615106	-	2439	protein_coding	dimethylsulfoxide reductase subunit A&&sp|P18775|DMSA_ECOLI Dimethyl sulfoxide reductase DmsA OS=Escherichia coli (strain K12) OX=83333 GN=dmsA PE=1 SV=2 && PF00384:Molybdopterin oxidoreductase|PF01568:Molydopterin dinucleotide binding domain|PF04879:Molybdopterin oxidoreductase Fe4S4 domain	-	1221	1094	1183	425	344	380	145.904898371173	129.260710094494	145.45470236432	61.8509239136276	52.2125916366193	55.3584979687779
H3G71_RS07660	257.754150728138	269.628895456718	242.841257979547	642.259933723518	652.194110720691	704.337473996343	-1.37559	1.29231485527459e-20	8.10096797849271e-19	glk	NC_999999999.1	1522706	1523671	+	966	protein_coding	glucokinase&&sp|A6TC33|GLK_KLEP7 Glucokinase OS=Klebsiella pneumoniae subsp. pneumoniae (strain ATCC 700721 / MGH 78578) OX=272620 GN=glk PE=3 SV=1 && PF02685:Glucokinase	Glucokinase	289	306	264	599	581	655	87.1940248716707	91.2862392720541	81.9561638687273	220.099348804719	222.652519656688	240.92211953125
H3G71_RS13715	93.6477018216417	122.478485191124	117.741215990083	352.76046443245	460.240250250402	351.631074804281	-1.80215	1.49338611313947e-20	9.22954685134649e-19	H3G71_RS13715	NC_999999999.1	2775709	2775999	+	291	protein_coding	hypothetical protein&&-- && -	-	105	139	128	329	410	327	105.162843110305	137.652095456458	131.908202515365	401.302597347371	521.578253723157	399.270538347737
H3G71_RS07365	252.402853481187	237.026708751167	287.914067225751	40.7443697520763	17.960595131723	64.5194632668405	2.65274868616482	1.91093531409769e-20	1.16460891086954e-18	eutS	NC_999999999.1	1470824	1471159	+	336	protein_coding	ethanolamine utilization microcompartment protein EutS&&sp|P63747|EUTS_ECOL6 Bacterial microcompartment shell protein EutS OS=Escherichia coli O6:H1 (strain CFT073 / ATCC 700928 / UPEC) OX=199310 GN=eutS PE=3 SV=1 && PF00936:BMC domain	-	283	269	313	38	16	60	245.478333862329	230.714036918382	279.357208187011	40.1433286425969	17.6282545683436	63.4489551437262
H3G71_RS18635	678.722867488279	833.558611444625	720.245094689339	1650.14697495909	1944.23442300901	1849.55794698276	-1.2858	3.19326907276255e-20	1.91946091661398e-18	mntS	NC_999999999.1	3745468	3745593	+	126	protein_coding	manganase accumulation protein MntS&&sp|P0DKB3|MNTS_ECOLI Small protein MntS OS=Escherichia coli (strain K12) OX=83333 GN=mntS PE=1 SV=1 && -	-	761	946	783	1539	1732	1720	1760.27337638853	2163.62308723459	1863.57140796958	4335.47949340046	5088.68948539519	4850.32012654263
H3G71_RS03190	252.402853481187	315.448184880736	317.349371223272	913.531658651816	716.178730877454	848.430941958953	-1.48551	3.65538367149637e-20	2.16754372304406e-18	lsrF	NC_999999999.1	642296	643183	+	888	protein_coding	3-hydroxy-5-phosphonooxypentane-2,4-dione thiolase&&sp|A6TEB4|LSRF_KLEP7 3-hydroxy-5-phosphonooxypentane-2,4-dione thiolase OS=Klebsiella pneumoniae subsp. pneumoniae (strain ATCC 700721 / MGH 78578) OX=272620 GN=lsrF PE=3 SV=1 && PF01791:DeoC/LacD family aldolase	-	283	358	345	852	638	789	92.8836938938542	116.179920931873	116.509396040348	340.561610276597	265.972246291293	315.701422755676
H3G71_RS01710	747.39784882415	650.281453748555	676.092138693057	255.188421078794	170.625653751368	252.701231128459	1.61074883131366	5.79583943576284e-20	3.39095245921698e-18	feoB	NC_999999999.1	372036	374354	-	2319	protein_coding	Fe(2+) transporter permease subunit FeoB&&sp|P74884|FEOB_SALTY Fe(2+) transporter FeoB OS=Salmonella typhimurium (strain LT2 / SGSC1412 / ATCC 700720) OX=99287 GN=feoB PE=3 SV=2 && PF07670:Nucleoside recognition|PF07664:Ferrous iron transport protein B C terminus|PF02421:Ferrous iron transport protein B	-	838	738	735	238	152	235	105.319618863602	91.7099863685913	95.0476562331515	36.4288339448853	24.2645056412906	36.0063928284363
H3G71_RS25990	1350.31067198062	1445.06989721901	1410.13503213123	2892.85025239742	3170.04504074911	2945.31349813127	-1.09891	6.72233798911728e-20	3.88126567055877e-18	trxA	NC_999999999.1	5280747	5281076	-	330	protein_coding	thioredoxin TrxA&&sp|P0AA27|THIO_ECO57 Thioredoxin 1 OS=Escherichia coli O157:H7 OX=83334 GN=trxA PE=1 SV=2 && PF00085:Thioredoxin	-	1514	1640	1533	2698	2824	2739	1337.14327389552	1432.1579689479	1393.10238794299	2901.99772150846	3167.95760279106	2949.1074350804
H3G71_RS20990	1057.77308914731	1334.92737456512	1265.7180718934	2834.9503585392	2745.72598076215	3260.38354375101	-1.27304	8.33928427255124e-20	4.75230901142271e-18	bolA	NC_999999999.1	4235316	4235633	-	318	protein_coding	transcriptional regulator BolA&&sp|P0ABE3|BOLA_ECOL6 DNA-binding transcriptional regulator BolA OS=Escherichia coli O6:H1 (strain CFT073 / ATCC 700928 / UPEC) OX=199310 GN=bolA PE=3 SV=1 && PF01722:BolA-like protein	-	1186	1515	1376	2644	2446	3032	1086.9850671245	1372.92409989167	1297.61583181978	2951.23228010798	2847.46202565264	3387.77515464263
H3G71_RS24625	2037.95236821382	1904.14393164042	1953.76830283545	866.353967359938	896.907219390417	937.682866144749	1.12623276596131	8.82524271274574e-20	4.96476474660619e-18	frdA	NC_999999999.1	4992009	4993799	+	1791	protein_coding	fumarate reductase (quinol) flavoprotein subunit&&sp|P00363|FRDA_ECOLI Fumarate reductase flavoprotein subunit OS=Escherichia coli (strain K12) OX=83333 GN=frdA PE=1 SV=3 && PF00890:FAD binding domain|PF02910:Fumarate reductase flavoprotein C-term	-	2285	2161	2124	808	799	872	371.840446058604	347.712414510158	355.64257678805	160.134473633097	165.150465327883	172.994940121633
H3G71_RS19325	1244.1766099161	1267.07958061033	1174.65260015107	2491.83987641646	2856.85716313969	2729.17329618735	-1.13185	9.94816731704737e-20	5.52564027686125e-18	fur	NC_999999999.1	3876586	3877038	+	453	protein_coding	ferric iron uptake transcriptional regulator&&sp|P0A9B1|FUR_ECO57 Ferric uptake regulation protein OS=Escherichia coli O157:H7 OX=83334 GN=fur PE=3 SV=1 && PF01475:Ferric uptake regulator family	FUR	1395	1438	1277	2324	2545	2538	897.515617500533	914.790613504195	845.37133368045	1820.98757855076	2079.78380884134	1990.70046284051
H3G71_RS09860	938.260783965401	1130.50285251951	1052.31211791137	2492.91209667309	2733.37807160909	2211.94226566485	-1.25283	1.43071523345269e-19	7.84747305548801e-18	H3G71_RS09860	NC_999999999.1	2015014	2015673	+	660	protein_coding	tellurite resistance TerB family protein&&sp|P33218|YEBE_ECOLI Inner membrane protein YebE OS=Escherichia coli (strain K12) OX=83333 GN=yebE PE=1 SV=2 && PF04391:Protein of unknown function (DUF533)	-	1052	1283	1144	2325	2435	2057	464.555721313766	560.200815292731	519.80076053711	1250.39746154692	1365.78908689735	1107.39576377517
H3G71_RS25250	1335.14866311426	1292.63264586603	1325.50853313836	598.298903201541	610.660234478582	548.415437768145	1.16974445610183	2.39057755999139e-19	1.29504374484472e-17	lexA	NC_999999999.1	5121516	5122124	-	609	protein_coding	transcriptional repressor LexA&&sp|A6TGV2|LEXA_KLEP7 LexA repressor OS=Klebsiella pneumoniae subsp. pneumoniae (strain ATCC 700721 / MGH 78578) OX=272620 GN=lexA PE=3 SV=1 && PF00717:Peptidase S24-like|PF01726:LexA DNA binding domain	Peptidase_S24	1497	1467	1441	558	544	510	716.424643922323	694.182780995803	709.580234874929	325.226531870331	330.681740868239	297.553720674026
H3G71_RS19605	2423.24576999429	3261.98095091755	2959.16790500077	6599.51567957973	6866.56002629684	6712.17482852698	-1.22295	2.85197026090516e-19	1.52615189083559e-17	uspG	NC_999999999.1	3928422	3928850	+	429	protein_coding	universal stress protein UspG&&sp|P67094|USPG_SALTI Universal stress protein G OS=Salmonella typhi OX=90370 GN=uspG PE=3 SV=1 && PF00582:Universal stress protein family	Usp	2717	3702	3217	6155	6117	6242	1845.85828430755	2486.79587291047	2248.78838979005	5092.60306092392	5278.49113539794	5169.86227701627
H3G71_RS00080	487.859932347029	573.622257981449	555.591362953206	127.594210539397	204.301769623349	177.428523983811	1.66779133139327	3.58395616960415e-19	1.8947469484606e-17	ibpB	NC_999999999.1	17329	17757	+	429	protein_coding	small heat shock chaperone IbpB&&sp|B5XT61|IBPB_KLEP3 Small heat shock protein IbpB OS=Klebsiella pneumoniae (strain 342) OX=507522 GN=ibpB PE=3 SV=1 && PF00011:Hsp20/alpha crystallin family	-	547	651	604	119	182	165	371.617402103875	437.305271006137	422.215787203355	98.4597504873999	157.051722517971	136.659288001872
H3G71_RS04025	42.8103779756076	65.2043734111018	29.4353039975209	225.166253893053	234.610273908132	202.160984902767	-2.26482	6.65280259546077e-19	3.47529735581927e-17	H3G71_RS04025	NC_999999999.1	801215	801290	-	76	protein_coding	tRNA-Phe&&-- && -	-	48	74	32	210	209	188	184.074510346459	280.594492953368	126.267391223589	980.787143013032	1018.03170132184	878.934999675197
H3G71_RS21585	131.106782550298	142.744709359439	161.894171986365	418.165900087099	436.666969140015	391.418077152166	-1.51638	7.42882153619326e-19	3.83501987068424e-17	H3G71_RS21585	NC_999999999.1	4352198	4352764	+	567	protein_coding	C40 family peptidase&&sp|P23898|NLPC_ECOLI Probable endopeptidase NlpC OS=Escherichia coli (strain K12) OX=83333 GN=nlpC PE=3 SV=1 && PF00877:NlpC/P60 family	-	147	162	176	390	389	364	75.5614502348119	82.3366079708723	93.0860132829989	244.146560165501	253.977445447618	228.102910343865
H3G71_RS18050	3576.45032671222	3773.04225603159	3546.03427845134	7693.18034134598	7679.27695600731	6962.72541087987	-1.03556	7.69945153872456e-19	3.92851085487481e-17	lrp	NC_999999999.1	3623165	3623659	-	495	protein_coding	leucine-responsive transcriptional regulator Lrp&&sp|P0A2S0|LRP_SALTY Leucine-responsive regulatory protein OS=Salmonella typhimurium (strain LT2 / SGSC1412 / ATCC 700720) OX=99287 GN=lrp PE=3 SV=2 && PF01037:Lrp/AsnC ligand binding domain|PF13412:Winged helix-turn-helix DNA-binding	AsnC_trans_reg	4010	4282	3855	7175	6841	6475	2361.04999045399	2492.8863508272	2335.46845206359	5145.00460880237	5116.14682735922	4647.79618891215
H3G71_RS11895	986.422459187959	1203.63748756169	1028.39593341339	2488.62321564655	2319.16184638373	2392.6	-1.16165	9.31318899072732e-19	4.64487419278511e-17	slyA	NC_999999999.1	2413364	2413804	+	441	protein_coding	transcriptional regulator SlyA&&sp|B5XWN4|SLYA_KLEP3 Transcriptional regulator SlyA OS=Klebsiella pneumoniae (strain 342) OX=507522 GN=slyA PE=3 SV=1 && PF01047:MarR family	MarR	1106	1366	1118	2321	2066	2225	730.941375740834	892.633384827076	760.252813030467	1868.12362465097	1734.28447324752	1792.6847643783
H3G71_RS03240	668.912155868869	563.929715987907	843.505430178957	229.455134919588	227.875050733735	246.249284801775	1.56088355370539	9.31918434183983e-19	4.64487419278511e-17	H3G71_RS03240	NC_999999999.1	652365	653462	+	1098	protein_coding	glycerol dehydrogenase&&sp|P45511|GLDA_CITFR Glycerol dehydrogenase OS=Citrobacter freundii OX=546 GN=dhaD PE=1 SV=1 && PF00465:Iron-containing alcohol dehydrogenase	-	750	640	917	214	203	229	199.078762328252	167.97267928484	250.450450510997	69.1799899989763	68.441939184744	74.1046813081189
H3G71_RS22635	1405.60741019912	1525.25365371104	1456.12769462736	3103.0054226976	3094.83504863502	2916.27973966119	-1.05484	9.42100736458237e-19	4.64487419278511e-17	rsmH	NC_999999999.1	4575768	4576709	-	942	protein_coding	16S rRNA (cytosine(1402)-N(4))-methyltransferase RsmH&&sp|A6T4M5|RSMH_KLEP7 Ribosomal RNA small subunit methyltransferase H OS=Klebsiella pneumoniae subsp. pneumoniae (strain ATCC 700721 / MGH 78578) OX=272620 GN=rsmH PE=3 SV=1 && PF01795:MraW methylase family	-	1576	1731	1583	2894	2757	2712	487.608557839205	529.550254131136	503.946964680454	1090.47744102142	1083.46396469574	1022.94264496688
H3G71_RS10070	379.050221659026	486.38938003957	437.850146963123	964.998230970228	1219.0753945657	1238.77369472334	-1.39289	1.00075710497967e-18	4.87924686294533e-17	H3G71_RS10070	NC_999999999.1	2056009	2056590	+	582	protein_coding	Slp family lipoprotein&&sp|P0AA92|YEAY_ECOL6 Uncharacterized lipoprotein YeaY OS=Escherichia coli O6:H1 (strain CFT073 / ATCC 700928 / UPEC) OX=199310 GN=yeaY PE=3 SV=1 && PF03843:Outer membrane lipoprotein Slp family	-	425	552	476	900	1086	1152	212.829563437523	273.323585222896	245.266814052007	548.894130110386	690.77315066262	703.302232685922
H3G71_RS21310	197.997998137185	248.481531107172	219.844926731484	551.121211909664	607.292622891384	596.805035218275	-1.39708	1.08871350224355e-18	5.24975258004913e-17	ppnP	NC_999999999.1	4300145	4300429	-	285	protein_coding	pyrimidine/purine nucleoside phosphorylase&&sp|B5Y110|PPNP_KLEP3 Pyrimidine/purine nucleoside phosphorylase OS=Klebsiella pneumoniae (strain 342) OX=507522 GN=ppnP PE=3 SV=1 && PF06865:Pyrimidine/purine nucleoside phosphorylase	-	222	282	239	514	541	555	227.025	285.144673920179	251.482554186982	640.158211439617	702.717895266498	691.927552935793
H3G71_RS04355	3453.37049003235	3296.34541798556	3983.88442541446	1383.16413105733	1312.24598181151	1734.49823749023	1.27664409729155	2.33766086173306e-18	1.1149625936179e-16	gcvP	NC_999999999.1	865447	868320	+	2874	protein_coding	aminomethyl-transferring glycine dehydrogenase&&sp|A6TDR5|GCSP_KLEP7 Glycine dehydrogenase (decarboxylating) OS=Klebsiella pneumoniae subsp. pneumoniae (strain ATCC 700721 / MGH 78578) OX=272620 GN=gcvP PE=3 SV=1 && PF02347:Glycine cleavage system P-protein|PF21478:Glycine dehydrogenase, C-terminal domain	-	3872	3741	4331	1290	1169	1613	392.658129702166	375.112865854773	451.914464004782	159.320627466278	150.576207863002	199.416048024443
H3G71_RS01530	104.350296315544	95.1631395729593	114.061802990393	340.966041609481	318.800563588083	293.563557864124	-1.60476	4.22409896074573e-18	1.99304798276906e-16	ugpB	NC_999999999.1	329822	331138	+	1317	protein_coding	sn-glycerol-3-phosphate ABC transporter substrate-binding protein UgpB&&sp|Q8XG55|UGPB_SALTI sn-glycerol-3-phosphate-binding periplasmic protein UgpB OS=Salmonella typhi OX=90370 GN=ugpB PE=3 SV=1 && PF13416:Bacterial extracellular solute-binding protein	-	117	108	124	318	284	273	25.8920296444051	23.6319193720499	28.2351911278262	85.7058382049353	79.8290890247543	73.6528190005533
H3G71_RS02205	1192.44740319557	1077.63444164564	1192.12981189959	492.149097794816	548.920688713284	474.218055011278	1.19232576474573	4.84877570645007e-18	2.26344976594712e-16	aroE	NC_999999999.1	454055	454873	+	819	protein_coding	shikimate dehydrogenase&&sp|Q0TCI0|AROE_ECOL5 Shikimate dehydrogenase (NADP(+)) OS=Escherichia coli O6:K15:H31 (strain 536 / UPEC) OX=362663 GN=aroE PE=3 SV=1 && PF08501:Shikimate dehydrogenase substrate binding domain	-	1337	1223	1296	459	489	441	475.788032797222	430.331929693918	474.543382400743	198.928883637808	221.031191895386	191.323003202621
H3G71_RS14715	473.589806355159	518.991566745121	512.358260206847	1038.98142867795	1206.72748541264	1302.2178336024	-1.23725	4.9753299475462e-18	2.29721172630849e-16	H3G71_RS14715	NC_999999999.1	2977125	2977388	-	264	protein_coding	DUF333 domain-containing protein&&sp|P0ACW3|YDBJ_ECOL6 Uncharacterized protein YdbJ OS=Escherichia coli O6:H1 (strain CFT073 / ATCC 700928 / UPEC) OX=199310 GN=ydbJ PE=3 SV=1 && PF03891:Domain of unknown function (DUF333)	-	531	589	557	969	1075	1211	586.214562779491	642.942868681641	632.712027139795	1302.83348412792	1507.41608666802	1629.8690689496
H3G71_RS02715	2794.26904578289	3150.95728808243	2482.6839215409	6340.0383774744	6080.78398928396	5914.28413279372	-1.1213	5.02580505299944e-18	2.29721172630849e-16	rpmA	NC_999999999.1	550451	550708	+	258	protein_coding	50S ribosomal protein L27&&sp|B5XSV6|RL27_KLEP3 Large ribosomal subunit protein bL27 OS=Klebsiella pneumoniae (strain 342) OX=507522 GN=rpmA PE=3 SV=1 && PF01016:Ribosomal L27 protein	-	3133	3576	2699	5913	5417	5500	3539.21297719434	3994.28288900557	3137.16961692679	8134.99395762902	7772.62540670956	7574.52642801073
H3G71_RS22890	89.1882874491826	71.3723546797195	114.981656240316	5.36110128316793	5.61268597866343	3.22597316334203	4.28051145066425	6.55552863663316e-18	2.96553192345838e-16	citE	NC_999999999.1	4640022	4640891	-	870	protein_coding	citrate (pro-3S)-lyase subunit beta&&sp|P17725|CITE_KLEPN Citrate lyase subunit beta OS=Klebsiella pneumoniae OX=573 GN=citE PE=1 SV=2 && PF03328:HpcH/HpaI aldolase/citrate lyase	-	100	81	125	5	5	3	33.5001503504092	26.8303774249912	43.0869330683944	2.03995136477806	2.12754796514492	1.2252212027754
H3G71_RS04345	766.127389188478	828.271770357239	1105.66360640688	324.882737759977	260.428629409983	347.329777253158	1.53292124159274	7.8104547194612e-18	3.49717094989753e-16	gcvT	NC_999999999.1	863732	864826	+	1095	protein_coding	glycine cleavage system aminomethyltransferase GcvT&&sp|A6TDR7|GCST_KLEP7 Aminomethyltransferase OS=Klebsiella pneumoniae subsp. pneumoniae (strain ATCC 700721 / MGH 78578) OX=272620 GN=gcvT PE=3 SV=1 && PF01571:Aminomethyltransferase folate-binding domain|PF08669:Glycine cleavage T-protein C-terminal barrel domain	GCV_T	859	940	1202	303	232	323	228.636231610697	247.385790159059	329.188890498212	98.2194665331772	78.4336586821645	104.809561702258
H3G71_RS11725	502.130058338898	602.699883962076	683.450964692438	173.699681574641	214.404604384943	232.270067760626	1.52741908915508	1.13518638189091e-17	5.03151297347204e-16	H3G71_RS11725	NC_999999999.1	2385821	2386537	-	717	protein_coding	hypothetical protein&&-- && -	-	563	684	743	162	191	216	228.852282331017	274.91469941739	310.759547054291	80.1982553282622	98.614963840483	107.040245665064
H3G71_RS17595	635.02060663818	788.620462201839	771.757	1955.72974809966	1789.3242899979	1533.41257697524	-1.26566	1.37158273489091e-17	6.01850504070133e-16	H3G71_RS17595	NC_999999999.1	3510417	3511838	-	1422	protein_coding	glutamine synthetase family protein&&sp|P78061|PUUA_ECOLI Gamma-glutamylputrescine synthetase PuuA OS=Escherichia coli (strain K12) OX=83333 GN=puuA PE=1 SV=2 && PF00120:Glutamine synthetase, catalytic domain	-	712	895	839	1824	1594	1426	145.930612750053	181.377935632038	176.936399744659	455.296486883124	414.970600155228	356.313626016695
H3G71_RS12020	73.1343957083297	79.3026163107994	63.4698742446544	224.09403363642	251.448331844122	244.098636026213	-1.73582	1.91698859225353e-17	8.26172987051526e-16	H3G71_RS12020	NC_999999999.1	2437171	2437356	+	186	protein_coding	hypothetical protein&&-- && -	-	82	90	69	209	224	227	128.489286343989	139.44102962809	111.247681380461	398.843394255479	445.824244567142	433.636084831746
H3G71_RS13275	47.2697923480668	37.0078876117064	52.431635245584	204.794069017015	172.870728142834	174.202550820469	-2.01484	1.92045680672871e-17	8.26172987051526e-16	H3G71_RS13275	NC_999999999.1	2686041	2686994	+	954	protein_coding	substrate-binding domain-containing protein&&-- && PF13407:Periplasmic binding protein domain	-	53	42	57	191	154	162	16.1917393360311	12.6870873917382	17.9176604684417	71.0647208145012	59.758674291429	60.3363648913925
H3G71_RS19320	663.560858621918	691.695042266417	659.534780194452	1355.28640438485	1427.86731297198	1452.76324789169	-1.07197	2.53717768376735e-17	1.08088695887098e-15	fldA	NC_999999999.1	3875764	3876294	+	531	protein_coding	flavodoxin FldA&&sp|O07026|FLAV_KLEPN Flavodoxin OS=Klebsiella pneumoniae OX=573 GN=fldA PE=2 SV=2 && PF00258:Flavodoxin	-	744	785	717	1264	1272	1351	408.361154779904	426.026045950983	404.929536402768	844.931720082539	886.790839980405	904.010197806733
H3G71_RS02010	3048.45566501306	2603.76923553791	2175.45293606678	1180.51450255358	839.65782240805	797.890695733261	1.47378657763655	2.59813928485804e-17	1.09621492134203e-15	rplC	NC_999999999.1	431955	432584	+	630	protein_coding	50S ribosomal protein L3&&sp|B5XN94|RL3_KLEP3 Large ribosomal subunit protein uL3 OS=Klebsiella pneumoniae (strain 342) OX=507522 GN=rplC PE=3 SV=1 && PF00297:Ribosomal protein L3	-	3418	2955	2365	1101	748	742	1581.23900144441	1351.69264752182	1125.75897314127	620.320067866655	439.531147237368	418.481108592399
H3G71_RS11100	5787.42797257746	6943.38462810111	6974.3273409126	13783.3913990248	13926.1964502597	13164.121155211	-1.05261	2.69685431301658e-17	1.12702825957302e-15	H3G71_RS11100	NC_999999999.1	2260640	2260876	-	237	protein_coding	major outer membrane lipoprotein&&sp|P02939|LPP_ERWAM Major outer membrane lipoprotein Lpp OS=Erwinia amylovora OX=552 GN=lpp PE=3 SV=1 && PF04728:Lipoprotein leucine-zipper	-	6489	7880	7582	12855	12406	12242	7979.8630292283	9581.61876724329	9593.7910574303	19252.7511147453	19378.1377623303	18353.4000407982
H3G71_RS22640	1286.09510501721	1445.06989721901	1296.07322914084	2760.96716083149	2746.84851795788	2709.8174572073	-1.02887	2.82374015037437e-17	1.1689218660229e-15	mraZ	NC_999999999.1	4576712	4577170	-	459	protein_coding	division/cell wall cluster transcriptional repressor MraZ&&sp|B5Y1V6|MRAZ_KLEP3 Transcriptional regulator MraZ OS=Klebsiella pneumoniae (strain 342) OX=507522 GN=mraZ PE=3 SV=1 && PF02381:MraZ protein, putative antitoxin-like	-	1442	1640	1409	2575	2447	2520	915.626985198309	1029.65605610633	920.562181494203	1991.28585836342	1973.55799020365	1950.74434637966
H3G71_RS08330	624.318012144278	588.601641062378	549.152390203749	1196.59780640308	1531.14073497938	1779.66186177702	-1.35492	3.65523643255775e-17	1.49898854823023e-15	mepS	NC_999999999.1	1669241	1669810	-	570	protein_coding	bifunctional murein DD-endopeptidase/murein LD-carboxypeptidase&&sp|P0AFV6|MEPS_ECO57 Murein DD-endopeptidase MepS/Murein LD-carboxypeptidase OS=Escherichia coli O157:H7 OX=83334 GN=mepS PE=3 SV=1 && PF00877:NlpC/P60 family	-	700	668	597	1116	1364	1655	357.922659007004	337.724542869999	314.090135668679	694.957747049234	885.866182202868	1031.65774784571
H3G71_RS03320	147.160674291151	98.6877002978837	153.615492737062	25.7332861592061	17.960595131723	20.4311633678328	2.63661479366824	3.84795314116182e-17	1.56340910957574e-15	evgA	NC_999999999.1	670193	670807	-	615	protein_coding	acid-sensing system DNA-binding response regulator EvgA&&sp|P0ACZ6|EVGA_ECO57 DNA-binding transcriptional activator EvgA OS=Escherichia coli O157:H7 OX=83334 GN=evgA PE=3 SV=1 && PF00072:Response regulator receiver domain|PF00196:Bacterial regulatory proteins, luxR family	Response_reg	165	112	167	24	16	19	78.194253378882	52.4812200399706	81.4322016976523	13.8517673159564	9.63104639831457	10.9771850850284
H3G71_RS09710	476.265454978635	603.581024143307	619.061237197861	1216.96999127912	1547.97879291538	1809.77094463488	-1.42913	4.05386524600189e-17	1.63195969719783e-15	uspC	NC_999999999.1	1984914	1985342	-	429	protein_coding	universal stress protein UspC&&sp|Q9RM66|USPC_SALTY Universal stress protein C OS=Salmonella typhimurium (strain LT2 / SGSC1412 / ATCC 700720) OX=99287 GN=uspC PE=3 SV=1 && PF00582:Universal stress protein family	Usp	534	685	673	1135	1379	1683	362.785544284222	460.144563193861	470.449047662016	939.090897505873	1189.96882061693	1393.92473761909
H3G71_RS18755	141.809	185.920578239763	204.207421482801	23.5888456459389	22.4507439146537	49.4649218379111	2.47487416750119	5.11959985392749e-17	2.04225492354853e-15	hlyD	NC_999999999.1	3768940	3769935	+	996	protein_coding	secretion protein HlyD&&sp|A4W8D7|Y1286_ENT38 UPF0194 membrane protein Ent638_1286 OS=Enterobacter sp. (strain 638) OX=399742 GN=Ent638_1286 PE=3 SV=1 && PF16576:Barrel-sandwich domain of CusB or HlyD membrane-fusion	-	159	211	222	22	20	46	46.526865441487	61.0497841229811	66.8418494203188	7.84029500438798	7.43360132400033	16.4100912098633
H3G71_RS13530	178.376574898365	140.982428996977	171.09270448559	487.860216768282	398.500704485104	462.389486745691	-1.46009	5.21202105597913e-17	2.06039174717445e-15	H3G71_RS13530	NC_999999999.1	2741236	2741679	+	444	protein_coding	PTS sugar transporter subunit IIA&&sp|P69812|PTFAH_ECO57 Multiphosphoryl transfer protein OS=Escherichia coli O157:H7 OX=83334 GN=fruB PE=3 SV=1 && PF00359:Phosphoenolpyruvate-dependent sugar phosphotransferase system, EIIA 2	PTS_EIIA_2	200	160	186	455	355	430	131.284372994847	103.847974017316	125.627522686983	363.745381868196	295.987922988743	344.110549518227
H3G71_RS24165	252.402853481187	289.013979443802	270.436855477223	80.416519247519	71.842380526892	97.8545192880415	1.69762682632665	5.81607953275623e-17	2.27865687408342e-15	nrdD	NC_999999999.1	4901749	4903887	+	2139	protein_coding	anaerobic ribonucleoside-triphosphate reductase&&sp|Q9L646|NRDD_SALTY Anaerobic ribonucleoside-triphosphate reductase OS=Salmonella typhimurium (strain LT2 / SGSC1412 / ATCC 700720) OX=99287 GN=nrdD PE=3 SV=1 && PF13597:Anaerobic ribonucleoside-triphosphate reductase|PF03477:ATP cone domain	-	283	328	294	75	64	91	38.5604114902957	44.190007457018	41.2184225908702	12.4457060824468	11.0763787470097	15.1162167093235
H3G71_RS21665	4221.28164496981	4938.79071580034	4676.53392260613	9176.06095627024	9396.75886547832	8981.1092867442	-0.993759	7.69249627207863e-17	2.98713926034346e-15	H3G71_RS21665	NC_999999999.1	4366331	4366990	+	660	protein_coding	hypothetical protein&&-- && -	-	4733	5605	5084	8558	8371	8352	2090.05915302096	2447.33091949786	2310.02365958974	4602.53826921226	4695.28560427833	4496.33904669431
H3G71_RS05480	6447.42129970141	6825.31184381614	6713.0890179346	12728.3266664973	14212.4434351715	12446.8797885613	-0.978751	8.35157415752041e-17	3.21462345642101e-15	nlpD	NC_999999999.1	1098123	1099259	+	1137	protein_coding	murein hydrolase activator NlpD&&sp|Q56131|NLPD_SALTI Murein hydrolase activator NlpD OS=Salmonella typhi OX=90370 GN=nlpD PE=3 SV=2 && PF01476:LysM domain|PF01551:Peptidase family M23	Peptidase_M23	7229	7746	7298	11871	12661	11575	1853.03562522695	1963.26101908383	1924.85587091528	3705.91882262338	4122.26732883533	3617.20428532659
H3G71_RS00850	164.106448906496	175.34689606499	214.325807231949	547.904551139763	440.034580727213	676.379039914045	-1.58836	8.54115573202388e-17	3.25900794366268e-15	H3G71_RS00850	NC_999999999.1	170000	170224	+	225	protein_coding	hypothetical protein&&sp|Q57IE4|YIBT_SALCH Uncharacterized protein YibT OS=Salmonella choleraesuis (strain SC-B67) OX=321314 GN=yibT PE=4 SV=1 && -	-	184	199	233	511	392	629	238.342403026378	254.877544229834	310.54763385935	806.13438065723	644.959073807132	993.300442658939
H3G71_RS21905	3431.07341817005	3311.32480106649	2834.98771626123	6123.44988563441	7728.66859261955	7207.89937129387	-1.13674	1.30140566996546e-16	4.92290351707624e-15	mltD	NC_999999999.1	4416299	4417666	+	1368	protein_coding	murein transglycosylase D&&sp|P0AEZ8|MLTD_ECOL6 Membrane-bound lytic murein transglycosylase D OS=Escherichia coli O6:H1 (strain CFT073 / ATCC 700928 / UPEC) OX=199310 GN=mltD PE=3 SV=1 && PF01464:Transglycosylase SLT domain|PF01476:LysM domain	LysM	3847	3758	3082	5711	6885	6703	819.600279285681	791.647225614681	675.618228734553	1481.81888194376	1863.14414237132	1740.98738263086
H3G71_RS13300	607.372237528933	987.758143160068	994.361363166252	2764.18382160139	2208.03066400619	2322.70067760626	-1.49433	1.3571732724596e-16	5.08997976030147e-15	lysM	NC_999999999.1	2690756	2691205	+	450	protein_coding	peptidoglycan-binding protein LysM&&sp|P0ADE7|KBP_ECOL6 Potassium binding protein Kbp OS=Escherichia coli O6:H1 (strain CFT073 / ATCC 700928 / UPEC) OX=199310 GN=kbp PE=3 SV=2 && PF04972:BON domain|PF01476:LysM domain	LysM	681	1121	1081	2578	1967	2160	441.062979513488	717.883736386039	720.390541205918	2033.47791911383	1618.15624767682	1705.50791426336
H3G71_RS15000	92.7558189471499	122.478485191124	101.183857491478	292.716130060969	340.128770307004	307.542774905273	-1.57069	1.496030258152e-16	5.56320404472117e-15	H3G71_RS15000	NC_999999999.1	3039981	3040229	+	249	protein_coding	DinI-like family protein&&sp|P0DUE5|DINI1_BPVT1 DinI-like protein OS=Enterobacteria phage VT1-Sakai OX=462299 PE=3 SV=1 && PF06183:DinI-like family	-	104	139	110	273	303	286	121.730666815463	160.870521196102	132.479341193425	389.163733854167	450.47624023442	408.111833567036
H3G71_RS04320	1833.71118995519	1966.70488450783	1797.39325034862	3564.06013305004	3726.82348983252	3599.11072590192	-0.96001	3.56814872965823e-16	1.31571736350759e-14	zapA	NC_999999999.1	858507	858836	-	330	protein_coding	cell division protein ZapA&&sp|A6TDS2|ZAPA_KLEP7 Cell division protein ZapA OS=Klebsiella pneumoniae subsp. pneumoniae (strain ATCC 700721 / MGH 78578) OX=272620 GN=zapA PE=3 SV=1 && PF05164:Cell division protein ZapA	-	2056	2232	1954	3324	3320	3347	1815.82996772073	1949.13206505592	1775.68301763901	3575.33003198447	3724.36941971187	3603.74683651482
H3G71_RS24990	1988.89881011677	2031.0281177377	1965.72639508444	972.503772766663	984.465120657566	1048.44127808616	0.993929271761917	3.74324245475602e-16	1.36877899095578e-14	fdhF	NC_999999999.1	5063548	5065695	+	2148	protein_coding	formate dehydrogenase subunit alpha&&sp|P07658|FDHF_ECOLI Formate dehydrogenase H OS=Escherichia coli (strain K12) OX=83333 GN=fdhF PE=1 SV=2 && PF00384:Molybdopterin oxidoreductase|PF01568:Molydopterin dinucleotide binding domain|PF04879:Molybdopterin oxidoreductase Fe4S4 domain	-	2230	2305	2137	907	877	975	302.577475301811	309.241426817976	298.349329949453	149.87944342949	151.145048596455	161.280863633494
H3G71_RS22880	135.566196922758	93.4008592104971	146.256666737682	22.5166253893053	21.328206718921	20.4311633678328	2.54471887991802	4.12152618317581e-16	1.4946493298988e-14	citG	NC_999999999.1	4637558	4638466	-	909	protein_coding	triphosphoribosyl-dephospho-CoA synthase CitG&&sp|P45414|CITG_KLEPN 2-(5''-triphosphoribosyl)-3'-dephosphocoenzyme-A synthase OS=Klebsiella pneumoniae OX=573 GN=citG PE=3 SV=1 && PF01874:ATP:dephospho-CoA triphosphoribosyl transferase	-	152	106	159	21	19	19	48.7355322589452	33.6049302059336	52.4551414860374	8.20020053564251	7.73781471151717	7.4268083908608
H3G71_RS23910	305.023943076204	382.415	352.303794720328	750.554179643511	867.721252301367	814.020561549971	-1.22591	4.40927642800047e-16	1.58589384967754e-14	H3G71_RS23910	NC_999999999.1	4840606	4841685	+	1080	protein_coding	hypothetical protein&&-- && -	-	342	434	383	700	773	757	92.2929142153774	115.804914359032	106.348125686813	230.061181694415	264.962459636965	249.048898745634
H3G71_RS24570	406.698590768273	368.316595754602	347.704528470715	136.171972592466	136.949537879388	148.394765513733	1.41330623430385	4.78457413465614e-16	1.7068870977944e-14	queG	NC_999999999.1	4980009	4981148	+	1140	protein_coding	tRNA epoxyqueuosine(34) reductase QueG&&sp|P39288|QUEG_ECOLI Epoxyqueuosine reductase OS=Escherichia coli (strain K12) OX=83333 GN=queG PE=3 SV=1 && PF08331:Epoxyqueuosine reductase QueG, DUF1730|PF13484:4Fe-4S double cluster binding domain	-	456	418	378	127	122	138	116.580523219424	105.665313562619	99.4355705885767	39.5428467183032	39.6171826351723	43.0117127500628
H3G71_RS25495	1816.76541533985	1884.75884765333	2180.05220231639	3932.9	4040.01136744194	3908.80414958276	-1.01453	5.65718539282078e-16	2.00191366965303e-14	hupA	NC_999999999.1	5178454	5178726	-	273	protein_coding	nucleoid-associated protein HU-alpha&&sp|P0A1R7|DBHA_SALTI DNA-binding protein HU-alpha OS=Salmonella typhi OX=90370 GN=hupA PE=3 SV=1 && PF00216:Bacterial DNA-binding protein	-	2037	2139	2370	3668	3599	3635	2174.67514467003	2257.92313397046	2603.39772289296	4769.09245217961	4880.31447626683	4731.01439892195
H3G71_RS03165	284.510636962892	277.559157087798	332.986876471955	799.876311448656	636.478589980433	729.069934915298	-1.27517	5.94133881417363e-16	2.0735033293553e-14	lsrR	NC_999999999.1	636574	637545	-	972	protein_coding	transcriptional regulator LsrR&&sp|A6TEB9|LSRR_KLEP7 Transcriptional regulator LsrR OS=Klebsiella pneumoniae subsp. pneumoniae (strain ATCC 700721 / MGH 78578) OX=272620 GN=lsrR PE=3 SV=1 && PF04198:Putative sugar-binding domain	Sugar-bind	319	315	362	746	567	678	95.6512008924802	93.3910599669617	111.685586012841	272.421653244498	215.946118462209	247.842585277469
H3G71_RS26080	95.4314675706254	137.457868272052	110.382389990703	308.799433910473	382.785183744846	333.350560212009	-1.57733	5.95399770963462e-16	2.0735033293553e-14	H3G71_RS26080	NC_999999999.1	5301085	5301423	-	339	protein_coding	DUF413 domain-containing protein&&sp|P0ADN4|YIFE_ECO57 UPF0438 protein YifE OS=Escherichia coli O157:H7 OX=83334 GN=yifE PE=3 SV=2 && PF04219:Protein of unknown function, DUF	-	107	156	120	288	341	310	91.9920057852388	132.612943811493	106.154001471159	301.551748648254	372.377377474657	324.918543154893
H3G71_RS19270	7.13506299593461	10.5736821747733	29.4353039975209	172.627461318007	149.297447032447	88.1765997980154	-3.12714	6.27298484492543e-16	2.16739035429392e-14	kdpA	NC_999999999.1	3863837	3865516	+	1680	protein_coding	potassium-transporting ATPase subunit KdpA&&sp|A6T6D9|KDPA_KLEP7 Potassium-transporting ATPase potassium-binding subunit OS=Klebsiella pneumoniae subsp. pneumoniae (strain ATCC 700721 / MGH 78578) OX=272620 GN=kdpA PE=3 SV=1 && PF03814:Potassium-transporting ATPase A subunit	-	8	12	32	161	133	82	1.38786337165981	2.05841519927181	5.71209626963857	34.0161890076742	29.3069732198713	17.3427144059518
H3G71_RS22865	829.451073277398	823.866069451083	765.317903935542	223.021813379786	228.997587929468	377.438860111017	1.54352272112111	7.15886975990089e-16	2.45415003956602e-14	carB	NC_999999999.1	4631660	4634884	-	3225	protein_coding	carbamoyl-phosphate synthase large subunit&&sp|P14846|CARB_SALTY Carbamoyl phosphate synthase large chain OS=Salmonella typhimurium (strain LT2 / SGSC1412 / ATCC 700720) OX=99287 GN=carB PE=3 SV=4 && PF02142:MGS-like domain|PF02787:Carbamoyl-phosphate synthetase large chain, oligomerisation domain|PF02786:Carbamoyl-phosphate synthase L chain, ATP binding domain	CPSase_L_D2	930	935	832	208	204	351	84.046423716329	83.5493177006759	77.3656945915699	22.8929983857512	23.4168814172974	38.671400381553
H3G71_RS22775	643.939435383098	599.175323237151	543.633270704213	198.360747477214	166.135504968438	269.90642133295	1.49310911649009	8.56027259805906e-16	2.91181985738629e-14	polB	NC_999999999.1	4609067	4611424	+	2358	protein_coding	DNA polymerase II&&sp|P21189|DPO2_ECOLI DNA polymerase II OS=Escherichia coli (strain K12) OX=83333 GN=polB PE=1 SV=2 && PF22587:DNA polymerase II, insertion domain|PF00136:DNA polymerase family B|PF21474:DNA polymerase II, N-terminal	DNA_pol_B	722	680	591	185	148	251	89.2399679436219	83.1048036347227	75.1620301128969	27.8481910229881	23.2352057669262	37.8218199109506
H3G71_RS17600	211.376241254563	287.25169908134	333.906729721877	746.265298616976	741.997086379306	687.132283791852	-1.38607	1.92007286820374e-15	6.48098441975231e-14	puuD	NC_999999999.1	3512064	3512816	+	753	protein_coding	gamma-glutamyl-gamma-aminobutyrate hydrolase&&sp|P76038|PUUD_ECOLI Gamma-glutamyl-gamma-aminobutyrate hydrolase PuuD OS=Escherichia coli (strain K12) OX=83333 GN=puuD PE=1 SV=2 && PF07722:Peptidase C26	-	237	326	363	696	661	639	91.7316865969572	124.762376752676	144.566101804299	328.082695989485	324.963880030781	301.521568507716
H3G71_RS07270	749.181614573134	707.555565528577	742.321572687479	1485.02505543752	1512.05760265193	1402.22	-1.00039	2.29293528191149e-15	7.68045802826536e-14	bcp	NC_999999999.1	1447693	1448163	-	471	protein_coding	thioredoxin-dependent thiol peroxidase&&sp|P0AE54|BCP_ECO57 Putative peroxiredoxin bcp OS=Escherichia coli O157:H7 OX=83334 GN=bcp PE=3 SV=1 && PF00578:AhpC/TSA family	-	840	803	807	1385	1347	1304	519.785772315904	491.310056692435	513.815793426565	1043.75345944345	1058.7058109867	983.71475592685
H3G71_RS22145	531.562193197128	610.630145593156	493.041341958474	1192.30892537655	1244.89375006755	1109.73476818966	-1.11677	2.80706294853119e-15	9.33135774102642e-14	H3G71_RS22145	NC_999999999.1	4466493	4466879	+	387	protein_coding	DUF3461 family protein&&sp|A6T4W7|Y177_KLEP7 UPF0325 protein KPN78578_01770 OS=Klebsiella pneumoniae subsp. pneumoniae (strain ATCC 700721 / MGH 78578) OX=272620 GN=KPN78578_01770 PE=3 SV=1 && PF11944:Protein of unknown function (DUF3461)	-	596	693	536	1112	1109	1032	448.850076477886	516.039903445351	415.344674489998	1019.91242808315	1060.83829623296	947.504396812978
H3G71_RS17130	486.968049472537	436.164389709397	502.24	217.660712096618	169.503116555636	159.14800939154	1.38299495361023	2.89913959335873e-15	9.56498085387829e-14	H3G71_RS17130	NC_999999999.1	3430639	3431559	+	921	protein_coding	Kdo(2)-lipid IV(A) acyltransferase&&sp|P0ACV1|LPXL_ECO57 Lipid A biosynthesis lauroyltransferase OS=Escherichia coli O157:H7 OX=83334 GN=lpxL PE=3 SV=1 && PF03279:Bacterial lipid A biosynthesis acyltransferase	-	546	495	546	203	151	148	172.782208680254	154.884010108074	177.78201907621	78.2357894752342	60.6940230577825	57.0971704919873
H3G71_RS21330	294.321348582303	326.90300723674	282.394947726216	622.959969104114	712.811119290256	707.563447159685	-1.17678	4.31972238745832e-15	1.41068275329517e-13	H3G71_RS21330	NC_999999999.1	4302563	4303273	+	711	protein_coding	DUF2076 domain-containing protein&&sp|Q8K9W1|Y175_BUCAP Uncharacterized protein BUsg_175 OS=Buchnera aphidicola subsp. Schizaphis graminum (strain Sg) OX=198804 GN=BUsg_175 PE=4 SV=1 && PF09849:Uncharacterized protein conserved in bacteria (DUF2076)	-	330	371	307	581	635	658	135.27275900988	150.371428199969	129.48623294782	290.051818946376	330.622749182647	328.828002691424
H3G71_RS21915	452.184617367356	465.242015690023	497.640608208087	949.987147377358	987.832732244764	1188.23344849765	-1.14365	4.34006772321895e-15	1.41068275329517e-13	H3G71_RS21915	NC_999999999.1	4418586	4419383	-	798	protein_coding	endonuclease/exonuclease/phosphatase family protein&&sp|B5Y1G7|Y4510_KLEP3 UPF0294 protein KPK_4510 OS=Klebsiella pneumoniae (strain 342) OX=507522 GN=KPK_4510 PE=3 SV=1 && PF03372:Endonuclease/Exonuclease/phosphatase family	Exo_endo_phos	507	528	541	886	880	1105	185.170191955664	190.67425003781	203.305531702268	394.094062906824	408.233263687958	492.00768725486
H3G71_RS06005	170.349629027939	193.850839870843	177.531677235048	490.004657281549	400.745778876569	450.560918480103	-1.30813	4.44832724636955e-15	1.4352397027257e-13	H3G71_RS06005	NC_999999999.1	1200610	1200972	+	363	protein_coding	DUF2002 family protein&&sp|P0AD55|YGAC_ECO57 Uncharacterized protein YgaC OS=Escherichia coli O157:H7 OX=83334 GN=ygaC PE=4 SV=1 && PF09400:Protein of unknown function (DUF2002)	-	191	220	193	457	357	419	153.353167595799	174.653410847305	159.443017774415	446.867362601714	364.074447655295	410.128452752725
H3G71_RS02145	164.998331780988	161.248653165292	125.100041989464	344.182702379381	510.754424058372	449.485594092322	-1.53012	4.50892063435795e-15	1.44417107617246e-13	H3G71_RS02145	NC_999999999.1	445377	445745	+	369	protein_coding	DUF1992 domain-containing protein&&sp|P36677|YHDN_ECOLI Uncharacterized protein YhdN OS=Escherichia coli (strain K12) OX=83333 GN=yhdN PE=4 SV=1 && PF09350:DnaJ homologue, subfamily C, member 28, conserved domain	-	185	183	136	321	455	418	146.120574495891	142.917608144563	110.526740827153	308.778979751528	456.471469920118	402.496786451042
H3G71_RS27765	488.751815221521	563.048575806676	484.762662709172	1073.29247689022	1162.94853477906	1029.08543910611	-1.08725	5.83517207829468e-15	1.84525871438624e-13	H3G71_RS27765	NC_999999999.1	5608108	5608356	+	249	protein_coding	replication regulatory protein RepA&&sp|P03847|COPB2_ECOLX Replication regulatory protein repA2 OS=Escherichia coli OX=562 GN=repA2 PE=4 SV=2 && PF10723:Replication regulatory protein RepB	-	548	639	527	1001	1036	957	641.426975143016	739.541460750425	634.696480081226	1426.93369079861	1540.24219433287	1365.60498155124
H3G71_RS06715	442.373905747946	563.048575806676	554.671509703284	1135.48125177497	1252.75151043768	1085.0023072707	-1.1546	5.84528170692087e-15	1.84525871438624e-13	csiE	NC_999999999.1	1337371	1338648	-	1278	protein_coding	stationary phase inducible protein CsiE&&sp|P54901|CSIE_ECOLI Stationary phase-inducible protein CsiE OS=Escherichia coli (strain K12) OX=83333 GN=csiE PE=4 SV=3 && PF00874:PRD domain	PRD	496	639	603	1059	1116	1009	113.114122685513	144.089063949027	141.495060763758	294.126508749761	323.267428844837	280.525802929664
H3G71_RS22845	114.161007934954	112.785943197581	121.420628989774	310.94387442374	284.00191052037	326.898613885325	-1.40443	6.8955166665302e-15	2.16125193805247e-13	folA	NC_999999999.1	4628081	4628560	-	480	protein_coding	type 3 dihydrofolate reductase&&sp|P31074|DYR_KLEAE Dihydrofolate reductase OS=Klebsiella aerogenes OX=548 GN=folA PE=3 SV=1 && PF00186:Dihydrofolate reductase	-	128	128	132	290	253	304	77.7203488129494	76.8475007728142	82.4683898929069	214.449887222294	195.122742753354	225.032294243082
H3G71_RS00680	398.671644897846	438.80781025309	414.85381571506	829.898478634396	894.662144998951	911.875080838013	-1.07387	7.00038950015963e-15	2.17856093097166e-13	radC	NC_999999999.1	137544	138209	+	666	protein_coding	RadC family protein&&sp|A6TFM9|Y3939_KLEP7 UPF0758 protein KPN78578_39390 OS=Klebsiella pneumoniae subsp. pneumoniae (strain ATCC 700721 / MGH 78578) OX=272620 GN=KPN78578_39390 PE=3 SV=1 && PF04002:RadC-like JAB domain|PF20582:UPF0758 N-terminal	RadC	447	498	451	774	797	848	195.613715762322	215.484546085932	203.075314451002	412.511246250526	443.009154219771	452.41200928908
H3G71_RS13110	1648.19955206089	1979.92198722629	2075.18893182522	4418.61967758701	3541.60485253663	4794.87144511403	-1.16129	9.57628182654112e-15	2.95920596161003e-13	H3G71_RS13110	NC_999999999.1	2655693	2656226	+	534	protein_coding	hypothetical protein&&-- && -	-	1848	2247	2256	4121	3155	4459	1008.61800987592	1212.61470671709	1266.93011643444	2739.24210846361	2187.19102326893	2966.93968075075
H3G71_RS24630	909.720531981662	825.628349813545	915.253983672914	426.743662140167	374.927423374717	433.355728275612	1.10138389406967	1.03384388805842e-14	3.17238250405618e-13	frdB	NC_999999999.1	4993792	4994526	+	735	protein_coding	fumarate reductase iron-sulfur protein&&sp|P0AC49|FRDB_ECO57 Fumarate reductase iron-sulfur subunit OS=Escherichia coli O157:H7 OX=83334 GN=frdB PE=3 SV=2 && PF13085:2Fe-2S iron-sulfur cluster binding domain|PF13237:4Fe-4S dicluster domain	-	1020	937	995	398	334	403	404.463039740859	367.378103184321	405.966842020741	192.205050222599	168.223915023622	194.818506079403
H3G71_RS24745	362.104447043681	500.487622939268	376.219979218313	919.964980191617	999.058104202091	1349.53210666475	-1.39953	1.0567992592106e-14	3.22030218709452e-13	H3G71_RS24745	NC_999999999.1	5014309	5014785	-	477	protein_coding	FxsA family protein&&sp|P37147|FXSA_ECOLI UPF0716 protein FxsA OS=Escherichia coli (strain K12) OX=83333 GN=fxsA PE=1 SV=2 && PF04186:FxsA cytoplasmic membrane protein	-	406	568	409	858	890	1255	248.069666808628	343.155506595585	257.134144968164	638.466287527142	690.717144407427	934.841209119723
H3G71_RS10805	221.186952873973	189.445138964688	142.577253737992	470.704692662145	497.28397770958	487.121947664646	-1.39448	1.12783717565346e-14	3.41306863914991e-13	H3G71_RS10805	NC_999999999.1	2202770	2203066	-	297	protein_coding	YciI family protein&&sp|P0AB56|YCII_ECOL6 Protein YciI OS=Escherichia coli O6:H1 (strain CFT073 / ATCC 700928 / UPEC) OX=199310 GN=yciI PE=3 SV=1 && PF03795:YCII-related domain	-	248	215	155	439	443	453	243.366748808225	208.613796289836	156.505667993885	524.659006565445	552.173913297309	541.943802722575
H3G71_RS06870	465.562860484733	472.291137139872	497.640608208087	225.166253893053	182.973562904428	194.633714188302	1.25125943112136	1.29926861637341e-14	3.90492512920996e-13	guaB	NC_999999999.1	1373063	1374529	+	1467	protein_coding	IMP dehydrogenase&&sp|P0ADG8|IMDH_ECO57 Inosine-5'-monophosphate dehydrogenase OS=Escherichia coli O157:H7 OX=83334 GN=guaB PE=3 SV=1 && PF00478:IMP dehydrogenase / GMP reductase domain|PF00571:CBS domain	CBS	522	536	541	210	163	181	103.706600409917	105.292076723488	110.591557122297	50.8110585337358	41.1325939928018	43.8390326746291
H3G71_RS02020	1237.04154692016	1089.08926400165	859.14293542764	494.293538308083	334.516084328341	304.316801741931	1.49091758264346	1.32575725721221e-14	3.95743050656272e-13	rplW	NC_999999999.1	433197	433499	+	303	protein_coding	50S ribosomal protein L23&&sp|Q57J34|RL23_SALCH Large ribosomal subunit protein uL23 OS=Salmonella choleraesuis (strain SC-B67) OX=321314 GN=rplW PE=3 SV=1 && PF00276:Ribosomal protein L23	-	1387	1236	934	461	298	283	1334.13519558862	1175.53850192077	924.398153735074	540.041778133028	364.084544847176	331.861069675833
H3G71_RS21315	346.050555302828	405.324483366308	389.097924717229	784.865227855785	791.388722991544	862.410159000102	-1.0965	2.09388548187654e-14	6.20808749626639e-13	H3G71_RS21315	NC_999999999.1	4300507	4301187	-	681	protein_coding	AroM family protein&&sp|P0AE28|AROM_ECOLI Protein AroM OS=Escherichia coli (strain K12) OX=83333 GN=aroM PE=4 SV=1 && PF07302:AroM protein	-	388	460	423	732	705	802	166.054489754539	194.65776627475	186.272214255505	381.53381120272	383.239807465973	418.446325024234
H3G71_RS24315	586.858931415621	658.211715379635	551.911949953516	1262.00324205773	1306.63329583285	1158.12436563979	-1.05209	2.16360490875916e-14	6.37174385210416e-13	H3G71_RS24315	NC_999999999.1	4930214	4930558	-	345	protein_coding	gamma-glutamylcyclotransferase&&sp|D2TN58|YTFP_CITRI Gamma-glutamylcyclotransferase family protein ytfP OS=Citrobacter rodentium (strain ICC168) OX=637910 GN=ytfP PE=1 SV=1 && PF06094:Gamma-glutamyl cyclotransferase, AIG2-like	-	658	747	600	1177	1164	1077	555.869451292616	623.968294318393	521.539224619174	1210.9506075473	1249.00015845969	1109.19808192128
H3G71_RS11740	153.403854412594	192.088559508381	195.008888983576	382.78263161819	542.185465538888	660.249174097335	-1.55238	2.8381817211481e-14	8.3026275949319e-13	H3G71_RS11740	NC_999999999.1	2387655	2388491	-	837	protein_coding	MBL fold metallo-hydrolase&&-- && PF00753:Metallo-beta-lactamase superfamily	Lactamase_B	172	218	212	357	483	614	59.8920250709108	75.0571468121572	75.9565489618606	151.395100211808	213.624117188422	260.64861095124
H3G71_RS17765	349.618086800796	568.335416894063	586.866373450572	1161.21453793417	1379.59821355547	1457.06454544282	-1.40974	3.45653666384446e-14	1.00445581993043e-12	rmf	NC_999999999.1	3546333	3546500	-	168	protein_coding	ribosome modulation factor&&sp|P0AFW3|RMF_ECO57 Ribosome modulation factor OS=Escherichia coli O157:H7 OX=83334 GN=rmf PE=3 SV=1 && PF04957:Ribosome modulation factor	-	392	645	638	1083	1229	1355	680.053052113307	1106.3981696086	1138.84919375919	2288.16973262802	2708.14060806179	2865.77780732497
H3G71_RS07990	2145.87019602733	2023.09785610662	2130.38012682057	1107.6035251025	1121.41465853695	921.553000328039	0.999681336358899	4.34194524012587e-14	1.25345103379423e-12	nuoC	NC_999999999.1	1584844	1586652	+	1809	protein_coding	NADH-quinone oxidoreductase subunit C/D&&sp|A6TBX2|NUOCD_KLEP7 NADH-quinone oxidoreductase subunit C/D OS=Klebsiella pneumoniae subsp. pneumoniae (strain ATCC 700721 / MGH 78578) OX=272620 GN=nuoC PE=3 SV=1 && PF00346:Respiratory-chain NADH dehydrogenase, 49 Kd subunit|PF00329:Respiratory-chain NADH dehydrogenase, 30 Kd subunit	-	2406	2296	2316	1033	999	857	387.635073059611	365.75841993031	383.932440810035	202.689296964035	204.435131337358	168.327377294511
H3G71_RS17005	2672.97	2981.77837328606	2772.4376952665	4937.57428179767	5518.39285422189	5342.2115584944	-0.906597	4.81944516604257e-14	1.38220427376437e-12	acpP	NC_999999999.1	3406809	3407045	-	237	protein_coding	acyl carrier protein&&sp|P0A6B3|ACP1_SHIFL Acyl carrier protein OS=Shigella flexneri OX=623 GN=acpP PE=3 SV=2 && PF00550:Phosphopantetheine attachment site	PP-binding	2997	3384	3014	4605	4916	4968	3685.56780684192	4114.74592745575	3813.72807268464	6896.84316479206	7678.77843298533	7448.10418254253
H3G71_RS24655	29.4321348582302	51.1061305114041	34.954423497056	150.110835928702	151.542521423913	144.093467962611	-1.94701	7.99433003969319e-14	2.27786494897232e-12	ecnB	NC_999999999.1	4996407	4996553	-	147	protein_coding	lipoprotein toxin entericidin B&&sp|P0ADB9|ECNB_ECO57 Entericidin B OS=Escherichia coli O157:H7 OX=83334 GN=ecnB PE=3 SV=1 && -	-	33	58	38	140	135	134	65.4278446639625	113.702934816919	77.5213065165235	338.049083306079	339.973480960913	323.891809114641
H3G71_RS21345	206.916826882104	234.383288207474	275.036121726836	518.954604210656	565.758746649274	743.049151956447	-1.35183	1.05801836811937e-13	2.99521587052117e-12	H3G71_RS21345	NC_999999999.1	4304722	4305039	-	318	protein_coding	PsiF family protein&&sp|P0AFM5|PSIF_ECOL6 Phosphate starvation-inducible protein PsiF OS=Escherichia coli O6:H1 (strain CFT073 / ATCC 700928 / UPEC) OX=199310 GN=psiF PE=3 SV=1 && PF07769:psiF repeat	-	232	266	299	484	504	691	212.631142978824	241.054660443026	281.967393687583	540.240704830658	586.721529406758	772.082002591708
H3G71_RS00755	387.077167529452	358.62405376106	377.139832468236	166.194139778206	142.562223858051	100.005168063603	1.45796002208577	1.09473807403345e-13	3.07930171080692e-12	rfaC	NC_999999999.1	151188	152159	-	972	protein_coding	lipopolysaccharide heptosyltransferase RfaC&&sp|P0DX54|WAAC_ECOK8 Lipopolysaccharide heptosyltransferase 1 OS=Escherichia coli O18:K1:H7 (strain RS218 / NMEC) OX=439184 GN=waaC PE=1 SV=1 && PF01075:Glycosyltransferase family 9 (heptosyltransferase)	-	434	407	410	155	127	93	130.133608737732	120.667179068423	126.494724489681	56.6023542264037	48.3688836767206	33.9961068300953
H3G71_RS23975	188.187286517775	207.06794258931	201.447861733033	495.365758564717	404.113390463767	504.327137869137	-1.23461	1.12089956945193e-13	3.13280720430259e-12	iolE	NC_999999999.1	4854346	4855245	-	900	protein_coding	myo-inosose-2 dehydratase&&sp|A6THJ4|IOLE_KLEP7 Inosose dehydratase OS=Klebsiella pneumoniae subsp. pneumoniae (strain ATCC 700721 / MGH 78578) OX=272620 GN=iolE PE=3 SV=1 && PF01261:Xylose isomerase-like TIM barrel	-	211	235	219	462	360	469	68.3291399980513	75.2465111733806	72.9720298446327	182.208455901977	148.077338374087	185.158150877203
H3G71_RS05615	65.1074498379033	70.4912144984884	51.5117819956615	216.588491839984	209.914455602012	169.901253269347	-1.67105	1.25375642536864e-13	3.48195138893517e-12	H3G71_RS05615	NC_999999999.1	1124230	1125147	-	918	protein_coding	metal ABC transporter substrate-binding protein&&sp|Q56952|YFEA_YERPE Iron-binding protein YfeA OS=Yersinia pestis OX=632 GN=yfeA PE=1 SV=2 && PF01297:Zinc-uptake complex component A periplasmic	-	73	80	56	202	187	158	23.1764112064759	25.1135623440569	18.2936416478621	78.1048045416333	75.4098	61.1542870492037
H3G71_RS10855	5438.70176865115	5356.45116170389	5125.42230856832	9465.5604255613	9479.82661796254	9262.84427634274	-0.825211	1.39863108627449e-13	3.85986994124054e-12	rplT	NC_999999999.1	2211223	2211579	+	357	protein_coding	50S ribosomal protein L20&&sp|A8AHA8|RL20_CITK8 Large ribosomal subunit protein bL20 OS=Citrobacter koseri (strain ATCC BAA-895 / CDC 4225-83 / SGSC4696) OX=290338 GN=rplT PE=3 SV=1 && PF00453:Ribosomal protein L20	-	6098	6079	5572	8828	8445	8614	4978.3475531656	4907.10039073464	4680.55888447443	8777.34502184137	8757.09469586247	8573.32234679306
H3G71_RS20585	402.239176395813	474.053417502334	452.567798961883	1016.46480328864	1033.8567572698	825.849129815559	-1.11384	1.48560377228771e-13	4.07426834549904e-12	ybbP	NC_999999999.1	4149530	4151944	-	2415	protein_coding	putative ABC transporter permease subunit YbbP&&sp|P77504|YBBP_ECOLI Uncharacterized ABC transporter permease YbbP OS=Escherichia coli (strain K12) OX=83333 GN=ybbP PE=3 SV=1 && PF02687:FtsX-like permease C-terminal	-	451	538	492	948	921	768	54.4283809233543	64.1986885338106	61.0945948839604	139.335013467027	141.179325716909	112.994313160305
H3G71_RS17110	2685.45933509489	3084.8717744901	3104.50471848853	5352.52352111486	5751.88059093429	5412.10764370014	-0.896113	2.14053785632601e-13	5.83396280345252e-12	bssS	NC_999999999.1	3427700	3427954	+	255	protein_coding	biofilm formation regulator BssS&&sp|P0AB34|BSSS_ECOL6 Biofilm regulator BssS OS=Escherichia coli O6:H1 (strain CFT073 / ATCC 700928 / UPEC) OX=199310 GN=bssS PE=3 SV=1 && PF13991:BssS protein family	-	3011	3501	3375	4992	5124	5033	3441.41132758516	3956.51617949445	3969.06689324151	6948.69833355743	7438.70864538058	7012.92592523488
H3G71_RS26625	160.538917408529	126.884186097279	131.539014738921	342.038261866114	350.231605068598	338.727182150913	-1.299	2.21727747772712e-13	6.00581084707814e-12	rbsK	NC_999999999.1	5415845	5416777	-	933	protein_coding	ribokinase&&sp|P0A9J7|RBSK_ECO57 Ribokinase OS=Escherichia coli O157:H7 OX=83334 GN=rbsK PE=3 SV=1 && PF00294:pfkB family carbohydrate kinase	PfkB	180	144	143	319	312	315	56.2285481765711	44.4776531804069	45.9630897581046	121.360707881427	123.79455941242	119.96136856756
H3G71_RS27715	245.267790485252	215.879344401621	228.123605980787	72.9109774510839	61.7395457652978	94.6285461246995	1.58650188754568	2.36712588279212e-13	6.37236096545511e-12	H3G71_RS27715	NC_999999999.1	5600262	5603228	-	2967	protein_coding	Tn3 family transposase&&sp|P06694|TNP2_ECOLX Transposase for transposon Tn21 OS=Escherichia coli OX=562 GN=tnpA PE=3 SV=1 && PF01526:Tn3 transposase DDE domain|PF13700:Domain of unknown function (DUF4158)	Transposase_7	275	245	248	68	55	88	27.013518609152	23.7963064829872	25.0662262995262	8.13505377420089	6.8623640129548	10.5384715520149
H3G71_RS23195	236.348961740334	319.853885786891	396.456750716609	713.026470661335	820.574690080594	949.511434410337	-1.38251	2.4995882545154e-13	6.65479439050093e-12	H3G71_RS23195	NC_999999999.1	4704832	4704993	-	162	protein_coding	DUF1328 domain-containing protein&&sp|B5Y280|Y4780_KLEP3 UPF0391 membrane protein KPK_4780 OS=Klebsiella pneumoniae (strain 342) OX=507522 GN=KPK_4780 PE=3 SV=1 && PF07043:Protein of unknown function (DUF1328)	-	265	363	431	665	731	883	476.756769338694	645.732471771563	797.842335439795	1457.05415073129	1670.4403449299	1936.68144070801
H3G71_RS01700	219.403187124989	294.300820531189	271.356708727145	648.69325526332	553.410837496215	602.181657157178	-1.2007	2.50237254884379e-13	6.65479439050093e-12	H3G71_RS01700	NC_999999999.1	371429	371698	+	270	protein_coding	YdgH/BhsA/McbA-like domain containing protein&&-- && PF07338:YdgH/BhsA/McbA-like domain	-	246	334	295	605	493	560	265.54452511091	356.487017473888	327.652188800101	795.354371000691	675.945627948376	736.947864187872
H3G71_RS03270	63.3236840889196	48.4627099677108	87.3860587426401	6.43332153980152	4.49014878293075	1.07532438778068	4.0534377676086	3.22967237436317e-13	8.53723034861784e-12	H3G71_RS03270	NC_999999999.1	658399	660066	+	1668	protein_coding	propanediol/glycerol family dehydratase large subunit&&sp|P45514|DHAB_CITFR Glycerol dehydratase large subunit OS=Citrobacter freundii OX=546 GN=dhaB PE=1 SV=1 && PF02286:Dehydratase large subunit	-	71	55	95	6	4	1	12.405901002067	9.50227639951614	17.0797842594858	1.27680409162368	0.887753827182773	0.213018074823062
H3G71_RS22405	1361.01326647453	1451.23787848763	1315.39014738921	2661.25067696456	2535.81152516014	2439.91103587435	-0.887631	3.4888546800464e-13	9.16712235691234e-12	H3G71_RS22405	NC_999999999.1	4521923	4522270	+	348	protein_coding	YacC family pilotin-like protein&&sp|P0AA96|YACC_ECOL6 Uncharacterized protein YacC OS=Escherichia coli O6:H1 (strain CFT073 / ATCC 700928 / UPEC) OX=199310 GN=yacC PE=3 SV=1 && PF09691:Type II secretion system pilotin lipoprotein (PulS_OutS)	-	1526	1647	1430	2482	2259	2269	1278.03073586811	1363.87751910372	1232.28628575608	2531.57964368958	2403.06542663119	2316.68909091449
H3G71_RS19160	10241.4910477896	8534.72379540448	9227.96780322279	5209.9182269826	4601.27996530828	5047.57267624249	0.914294914846754	3.52528777719646e-13	9.20771593234409e-12	cydA	NC_999999999.1	3839335	3840903	-	1569	protein_coding	cytochrome ubiquinol oxidase subunit I&&sp|P0ABK0|CYDA_ECOL6 Cytochrome bd-I ubiquinol oxidase subunit 1 OS=Escherichia coli O6:H1 (strain CFT073 / ATCC 700928 / UPEC) OX=199310 GN=cydA PE=3 SV=1 && PF01654:Cytochrome bd terminal oxidase subunit I	-	11483	9686	10032	4859	4099	4694	2133.0372022445	1779.02698968804	1917.42948584655	1099.2412495688	967.127166977981	1062.9984795985
H3G71_RS02510	1513.52523801263	1847.75096004163	1831.42782059575	3502.94357842193	3626.91767941231	3106.61215629837	-0.979149	4.06031263949266e-13	1.05423975515348e-11	mdh	NC_999999999.1	511086	512024	+	939	protein_coding	malate dehydrogenase&&sp|A6TEQ3|MDH_KLEP7 Malate dehydrogenase OS=Klebsiella pneumoniae subsp. pneumoniae (strain ATCC 700721 / MGH 78578) OX=272620 GN=mdh PE=3 SV=1 && PF00056:lactate/malate dehydrogenase, NAD binding domain|PF02866:lactate/malate dehydrogenase, alpha/beta C-terminal domain	-	1697	2097	1991	3267	3231	2889	526.722970988719	643.567129075844	635.858512060326	1234.95918308734	1273.7962733937	1093.18698178622
H3G71_RS12195	35.675314979673	26.4342054369331	38.6338364967461	114.727567459794	127.969240313526	148.394765513733	-1.95837	4.13198591606842e-13	1.06653848233578e-11	H3G71_RS12195	NC_999999999.1	2473339	2473461	-	123	protein_coding	small membrane protein&&-- && -	-	40	30	42	107	114	138	94.7809131865237	70.2873482678178	102.399774589862	308.778979751528	343.106027939957	398.645142561558
H3G71_RS22180	564.561859553326	782.452480933221	755.199518186395	1438.91958440227	1564.81685085137	1489.32427707624	-1.09578	4.35210525817852e-13	1.11678584051973e-11	erpA	NC_999999999.1	4473711	4474055	-	345	protein_coding	iron-sulfur cluster insertion protein ErpA&&sp|A6T4W0|ERPA_KLEP7 Iron-sulfur cluster insertion protein ErpA OS=Klebsiella pneumoniae subsp. pneumoniae (strain ATCC 700721 / MGH 78578) OX=272620 GN=erpA PE=3 SV=1 && PF01521:Iron-sulphur cluster biosynthesis	-	633	888	821	1342	1394	1385	534.749791289098	741.745442241946	713.639505687236	1380.71003851187	1495.7957224165	1426.40607563693
H3G71_RS20675	677.830984613788	676.715659185488	506.839140707312	1370.29748797772	1213.46270858703	1457.06454544282	-1.1181	4.76088092725567e-13	1.21457822725569e-11	adk	NC_999999999.1	4170294	4170938	-	645	protein_coding	adenylate kinase&&sp|B5Y0N3|KAD_KLEP3 Adenylate kinase OS=Klebsiella pneumoniae (strain 342) OX=507522 GN=adk PE=3 SV=1 && PF05191:Adenylate kinase, active site lid|PF00406:Adenylate kinase	ADK	760	768	551	1278	1081	1355	343.415494754893	343.133026706519	256.180875720883	703.299325408414	620.432568923983	746.435149814875
H3G71_RS04070	263.99733084958	229.096447120087	241.921404729625	557.554533449465	616.272920457245	481.745325725743	-1.17126	5.29828803957947e-13	1.34386635362282e-11	H3G71_RS04070	NC_999999999.1	809883	810602	+	720	protein_coding	DUF2884 domain-containing protein&&sp|P0ADT1|YGGN_ECO57 Uncharacterized protein YggN OS=Escherichia coli O157:H7 OX=83334 GN=yggN PE=4 SV=1 && PF11101:Protein of unknown function (DUF2884)	-	296	260	263	520	549	448	119.81887108663	104.064323963186	109.541346170881	256.353888173777	282.272426275602	221.084359256362
H3G71_RS09195	1118.42112461275	1286.46466459741	1152.57612215293	2397.4844938327	2065.46844014814	2413.02792617984	-0.950744	6.21533506585971e-13	1.5674074867237e-11	H3G71_RS09195	NC_999999999.1	1871334	1872434	-	1101	protein_coding	reverse transcriptase domain-containing protein&&sp|P0DV59|RT8_ECOLX Retron Eco8 reverse transcriptase OS=Escherichia coli OX=562 GN=ret PE=1 SV=1 && PF00078:Reverse transcriptase (RNA-dependent DNA polymerase)	RVT_1	1254	1460	1253	2236	1840	2244	331.952715979014	382.143566513313	341.286078889645	720.864339496832	618.670078583831	724.182515820274
H3G71_RS00880	65.1074498379033	71.3723546797195	55.1911949953516	165.121919521572	212.159529993478	207.53760684167	-1.60806	6.72420817315147e-13	1.68604716935935e-11	H3G71_RS00880	NC_999999999.1	176119	176727	+	609	protein_coding	glutathione S-transferase&&sp|P0ACA2|YIBF_ECOL6 Uncharacterized GST-like protein YibF OS=Escherichia coli O6:H1 (strain CFT073 / ATCC 700928 / UPEC) OX=199310 GN=yibF PE=3 SV=1 && PF13409:Glutathione S-transferase, N-terminal domain	-	73	81	60	154	189	193	34.9358710797125	38.3291106071302	29.5453255326133	89.7578600502348	114.887590117826	112.603662921739
H3G71_RS22780	725.100776961854	644.113472479938	642.057568445924	315.232755450275	243.590571473993	334.42588459979	1.17030977972709	7.3575402022897e-13	1.83436854588904e-11	rapA	NC_999999999.1	4611612	4614518	+	2907	protein_coding	RNA polymerase-associated protein RapA&&sp|A6T4J7|RAPA_KLEP7 RNA polymerase-associated protein RapA OS=Klebsiella pneumoniae subsp. pneumoniae (strain ATCC 700721 / MGH 78578) OX=272620 GN=rapA PE=3 SV=1 && PF12137:RNA polymerase recycling family C-terminal|PF00176:SNF2-related domain|PF18339:RapA N-terminal Tudor like domain 1|PF00271:Helicase conserved C-terminal domain|PF18337:RapA N-terminal …	SNF2_N	813	731	698	294	217	311	81.5101181436118	72.4658450269958	72.0054240801188	35.8980915089737	27.6339718155975	38.0126247947415
H3G71_RS12065	67.7830984613788	85.4705975794172	78.1875262434148	209.082950043549	202.056695231884	237.646689699529	-1.48719	9.09894495488228e-13	2.25571584531206e-11	H3G71_RS12065	NC_999999999.1	2445480	2446823	+	1344	protein_coding	VOC family protein&&sp|P76097|HGLS_ECOLI 2-oxoadipate dioxygenase/decarboxylase OS=Escherichia coli (strain K12) OX=83333 GN=ydcJ PE=1 SV=1 && PF07063:2-oxoadipate dioxygenase/decarboxylase	-	76	97	85	195	180	221	16.4808775384603	20.7985702426422	18.9659446452843	51.4996650349105	49.5794659734665	58.4259128615146
H3G71_RS06570	3115.34688059995	3113.06826028949	3084.26794699023	5251.73481699131	5429.71241575901	5762.66339411664	-0.820302	9.1976595011115e-13	2.26737808375715e-11	rpoE	NC_999999999.1	1303737	1304312	+	576	protein_coding	RNA polymerase sigma factor RpoE&&sp|D0ZSY9|RPOE_SALT1 ECF RNA polymerase sigma-E factor OS=Salmonella typhimurium (strain 14028s / SGSC 2262) OX=588858 GN=rpoE PE=2 SV=1 && PF08281:Sigma-70, region 4|PF04542:Sigma-70 region 2	Sigma70_r4_2	3493	3533	3353	4898	4837	5359	1767.42954689865	1767.59257962469	1745.68504615478	3018.32053912297	3108.72433036222	3305.77868653695
H3G71_RS18040	1357.44573497656	1218.61687064262	1318.14970713898	2485.40655487665	2397.73945008502	2275.38640454391	-0.878367	1.03213732242893e-12	2.53017797252411e-11	lolA	NC_999999999.1	3618042	3618653	-	612	protein_coding	outer membrane lipoprotein chaperone LolA&&sp|A6T6Y8|LOLA_KLEP7 Outer-membrane lipoprotein carrier protein OS=Klebsiella pneumoniae subsp. pneumoniae (strain ATCC 700721 / MGH 78578) OX=272620 GN=lolA PE=3 SV=1 && PF03548:Outer membrane lipoprotein carrier protein LolA	-	1522	1383	1433	2318	2136	2116	724.818449101158	651.226063534326	702.181834322849	1344.40794748148	1292.04736424448	1228.50447527957
H3G71_RS18515	7480.22166836294	9937.4989639244	9455.17155595365	16573.3085067853	17914.5711066979	18229.9743460458	-0.972139	1.07981398671211e-12	2.63234654094042e-11	bssR	NC_999999999.1	3713500	3713883	-	384	protein_coding	biofilm formation regulator BssR&&sp|P0AAY2|BSSR_ECO57 Biofilm regulator BssR OS=Escherichia coli O157:H7 OX=83334 GN=bssR PE=3 SV=1 && PF10799:Biofilm formation protein (YliH/bssR)	-	8387	11278	10279	15457	15959	16953	6365.63052240436	8463.73157925584	8027.39185330672	14287.7237361853	15385.1968952607	15686.5644913774
H3G71_RS17150	1794.46834347755	1513.79883135504	1479.12402587542	881.365050952808	764.44783029396	712.940069098588	1.02117927800709	1.51529344483269e-12	3.67354013034576e-11	mdoH	NC_999999999.1	3433730	3436258	-	2529	protein_coding	glucans biosynthesis glucosyltransferase MdoH&&sp|A6T7C6|OPGH_KLEP7 Glucans biosynthesis glucosyltransferase H OS=Klebsiella pneumoniae subsp. pneumoniae (strain ATCC 700721 / MGH 78578) OX=272620 GN=mdoH PE=3 SV=1 && PF00535:Glycosyl transferase family 2	Glycos_transf_2	2012	1718	1608	822	681	663	231.870317039819	195.765133937863	190.674245584377	115.369776117626	99.684329213872	93.1487863414894
H3G71_RS03245	215.835655627022	135.69558790959	198.688301983266	50.3943520617786	61.7395457652978	48.3895974501304	1.77811010230657	1.951569529968e-12	4.70521269093383e-11	dhaR	NC_999999999.1	653564	655489	+	1926	protein_coding	dihydroxyacetone kinase operon transcriptional regulator DhaR&&sp|P45512|DHAR_CITFR Glycerol metabolism operon regulatory protein OS=Citrobacter freundii OX=546 GN=dhaR PE=4 SV=1 && PF00989:PAS fold|PF01590:GAF domain|PF02954:Bacterial regulatory protein, Fis family|PF00158:Sigma-54 interaction domain	Sigma54_activat	242	154	216	47	55	45	36.6205693394349	23.0422802161475	33.6319686903953	8.66184956446262	10.5714610729164	8.30173244871184
H3G71_RS05915	666.236507245394	646.756893023631	596.064905949797	1212.68111025259	1184.27674149798	1193.61007043655	-0.91125	2.14434932000489e-12	5.14175126567292e-11	luxS	NC_999999999.1	1182629	1183144	+	516	protein_coding	S-ribosylhomocysteine lyase&&sp|B5XVC4|LUXS_KLEP3 S-ribosylhomocysteine lyase OS=Klebsiella pneumoniae (strain 342) OX=507522 GN=luxS PE=3 SV=1 && PF02664:S-Ribosylhomocysteinase (LuxS)	-	747	734	648	1131	1055	1110	421.926602930764	409.927802087541	376.599835451752	778.004242015764	756.887558065219	764.338575917446
H3G71_RS04530	1200.47	1514.67997153627	1529.71595462116	2554.0286513012	2900.63611377326	3274.36276079216	-1.04013	2.19774666748765e-12	5.24114803094336e-11	H3G71_RS04530	NC_999999999.1	899307	899606	+	300	protein_coding	DUF1889 family protein&&sp|P64491|YOAC_ECO57 Uncharacterized protein YoaC OS=Escherichia coli O157:H7 OX=83334 GN=yoaC PE=4 SV=2 && PF08986:Domain of unknown function (DUF1889)	-	1346	1719	1663	2382	2584	3045	1307.64486877787	1651.26067285584	1662.36281687157	2818.31520752278	3188.6	3606.4386103694
H3G71_RS15220	707.263119472018	842.370013256936	816.829685931204	1475.37507312782	1460.42089164823	1612.98658167101	-0.942801	2.29306179868548e-12	5.43889468790913e-11	H3G71_RS15220	NC_999999999.1	3072512	3073180	+	669	protein_coding	LexA family protein&&sp|P69202|RPC2_BPP22 Repressor protein C2 OS=Salmonella phage P22 OX=10754 GN=C2 PE=1 SV=1 && PF00717:Peptidase S24-like|PF01381:Helix-turn-helix	Peptidase_S24	793	956	888	1376	1301	1500	345.472178299713	411.806114006784	398.053704171226	730.064746727389	719.912620421101	796.668495078177
H3G71_RS29000	228.322015869907	310.161343793349	353.22364797025	117.944228229695	104.39595920314	97.8545192880415	1.47717875697652	2.85640909230475e-12	6.73866833173831e-11	H3G71_RS29000	NC_999999999.1	5830550	5831059	+	510	protein_coding	MbeB family mobilization protein&&sp|P13659|MBEB_ECOLX Mobilization protein MbeB OS=Escherichia coli OX=562 GN=mbeB PE=4 SV=1 && PF04837:MbeB-like, N-term conserved region	-	256	352	384	110	93	91	146.297127177317	198.899413764931	225.795805482184	76.5581747487296	67.5058454352453	63.399191257339
H3G71_RS06175	1859.57579331546	2581.74073100714	2593.0663115316	4386.45	5041.3145460355	5391.67648033231	-1.07501	3.12987626677626e-12	7.34432997786858e-11	H3G71_RS06175	NC_999999999.1	1232907	1233176	+	270	protein_coding	hypothetical protein&&-- && -	-	2085	2930	2819	4091	4491	5014	2250.65176770833	3127.26635089369	3131.02210246605	5378.17311035343	6157.54932072243	6598.31534113927
H3G71_RS22325	1157.66397109039	1224.78485191124	1147.97685590331	2052.22957119668	2099.14455602012	2181.83318280699	-0.843055	3.20890199374061e-12	7.4897138024116e-11	dksA	NC_999999999.1	4506873	4507328	+	456	protein_coding	RNA polymerase-binding protein DksA&&sp|P0ABS3|DKSA_ECO57 RNA polymerase-binding transcription factor DksA OS=Escherichia coli O157:H7 OX=83334 GN=dksA PE=3 SV=1 && PF01258:Prokaryotic dksA/traR C4-type zinc finger|PF21157:DnaK suppressor protein DksA, N-terminal domain	zf-dskA_traR	1298	1390	1248	1914	1870	2029	829.613591769805	878.437714426083	820.738042953332	1489.86237438646	1518.11744933959	1580.99212264271
H3G71_RS11840	849.96437939071	1017.71690932193	983.323124167181	1727.34683343671	1985.76829925112	1765.68264473587	-0.94231	3.37420332874792e-12	7.83386465954807e-11	H3G71_RS11840	NC_999999999.1	2404697	2405044	+	348	protein_coding	Grx4 family monothiol glutaredoxin&&sp|P0AC71|GLRX4_ECO57 Glutaredoxin 4 OS=Escherichia coli O157:H7 OX=83334 GN=grxD PE=3 SV=1 && PF00462:Glutaredoxin	-	953	1155	1069	1611	1769	1642	798.141	956.453269316814	921.198629002272	1643.18082432873	1881.81617517068	1676.51101246434
H3G71_RS02025	3084.13097999273	2669.85474913025	2063.23083957623	1376.73080951753	1028.24407129114	1032.31141226945	1.18533165126008	4.33650273399026e-12	1.00150389456575e-10	rplB	NC_999999999.1	433517	434338	+	822	protein_coding	50S ribosomal protein L2&&sp|B5XN97|RL2_KLEP3 Large ribosomal subunit protein uL2 OS=Klebsiella pneumoniae (strain 342) OX=507522 GN=rplB PE=3 SV=1 && PF00181:Ribosomal Proteins L2, RNA binding domain|PF03947:Ribosomal Proteins L2, C-terminal domain	Ribosomal_L2_C	3458	3030	2243	1284	916	960	1226.08105016049	1062.26244225195	818.29948475908	554.449846853109	412.526891577443	414.965429261158
H3G71_RS05305	1404.71552732463	1240.6453751734	1291.47396289123	603.660004484709	548.920688713284	752.727071446473	1.04673074106244	4.47141991264052e-12	1.02725605113438e-10	H3G71_RS05305	NC_999999999.1	1056864	1058153	-	1290	protein_coding	HAAAP family serine/threonine permease&&sp|P0AAD7|SDAC_ECO57 Serine transporter SdaC OS=Escherichia coli O157:H7 OX=83334 GN=sdaC PE=3 SV=1 && -	-	1575	1408	1404	563	489	700	355.841713315103	314.538607814309	326.386524058185	154.912957826658	140.329105552187	192.806127258455
H3G71_RS17590	285.402519837384	270.510035637949	278.715534726526	1122.61460869537	904.764979760546	479.594676950181	-1.58671	5.06592162058461e-12	1.15777417037111e-10	H3G71_RS17590	NC_999999999.1	3508672	3510063	-	1392	protein_coding	APC family permease&&sp|P76037|PUUP_ECOLI Putrescine importer PuuP OS=Escherichia coli (strain K12) OX=83333 GN=puuP PE=1 SV=2 && PF00324:Amino acid permease	AA_permease	320	307	303	1047	806	446	67.0003007008184	63.5565267706195	65.2767035986175	266.978634865329	214.350457488351	113.843470091215
H3G71_RS04400	668.912155868869	650.281453748555	648.496541195381	1362.79194618129	1225.81061774009	1146.2957973742	-0.924585	5.13668485663568e-12	1.16786389382991e-10	trhA	NC_999999999.1	875701	876360	+	660	protein_coding	PAQR family membrane homeostasis protein TrhA&&sp|P67155|YQFA_ECO57 UPF0073 inner membrane protein YqfA OS=Escherichia coli O157:H7 OX=83334 GN=yqfA PE=3 SV=1 && PF03006:Haemolysin-III related	-	750	738	705	1271	1092	1066	331.195	322.235543013278	320.331762393936	683.550612312315	612.501717820085	573.886185796952
H3G71_RS08230	3977.79762023354	4357.23819618781	3857.86453017508	7657.79707287708	6892.3783817987	9404.78709552979	-0.974292	5.57448688540711e-12	1.26086847696734e-10	eco	NC_999999999.1	1647849	1648340	-	492	protein_coding	serine protease inhibitor ecotin&&sp|Q1R9K8|ECOT_ECOUT Ecotin OS=Escherichia coli (strain UTI89 / UPEC) OX=364106 GN=eco PE=3 SV=2 && PF03974:Ecotin	-	4460	4945	4194	7142	6140	8746	2642.01795507435	2896.42447653633	2556.33722993977	5152.56886305003	4619.89256919152	6316.21
H3G71_RS22155	3802.98857683315	3951.03257264027	3950.76970841725	7491.60293309887	8791.7113169784	6391.72816096834	-0.953972	5.95965945014767e-12	1.341076188064e-10	degP	NC_999999999.1	4468322	4469755	-	1434	protein_coding	serine endoprotease DegP&&sp|P0C0V1|DEGP_ECO57 Periplasmic serine endoprotease DegP OS=Escherichia coli O157:H7 OX=83334 GN=degP PE=3 SV=1 && PF13365:Trypsin-like peptidase domain|PF00595:PDZ domain	PDZ	4264	4484	4295	6987	7832	5944	866.630667725984	901.109292534777	898.191288424078	1729.46052462521	2021.8649130855	1472.79449128042
H3G71_RS26870	521.751481577718	501.368763120499	559.270775952896	231.599575432855	226.752513538003	279.584340822976	1.10007496987172	6.29084226513137e-12	1.40837836017329e-10	H3G71_RS26870	NC_999999999.1	5465684	5466547	+	864	protein_coding	IS1182-like element ISKpn6 family transposase&&-- && PF01609:Transposase DDE domain	Transposase_11	585	569	608	216	202	260	197.336823157879	189.783975432861	211.030223294981	88.7378843678457	86.5498331931872	106.923239223687
H3G71_RS09140	99.8908819430845	91.6385788480349	103.943417241246	235.888456459389	275.021612954508	233.345392148407	-1.33274	6.37485802384951e-12	1.41994299536303e-10	H3G71_RS09140	NC_999999999.1	1862525	1863022	+	498	protein_coding	molybdopterin-dependent oxidoreductase&&-- && -	-	112	104	113	220	245	217	65.5472821314031	60.1817777136497	68.0462070675318	156.805900087759	182.123232438008	154.825643153928
H3G71_RS05330	122.18795380538	112.785943197581	105.783123741091	24.6610659025725	28.0634298933172	35.4857047967623	1.94953919031865	7.74789268892448e-12	1.71705823833336e-10	truC	NC_999999999.1	1062562	1063356	+	795	protein_coding	tRNA pseudouridine(65) synthase TruC&&sp|Q8X6T6|TRUC_ECO57 tRNA pseudouridine synthase C OS=Escherichia coli O157:H7 OX=83334 GN=truC PE=3 SV=1 && PF00849:RNA pseudouridylate synthase	-	137	128	115	23	25	33	50.2249423932739	46.3984910326425	43.379599028859	10.269038190996	11.641300186642	14.7488891956737
H3G71_RS20755	379.050221659026	475.815697864797	426.811907964052	845.982	912.622740130674	812.945237162191	-1.0044	8.44442081429847e-12	1.86201600669054e-10	tomB	NC_999999999.1	4189325	4189699	+	375	protein_coding	Hha toxicity modulator TomB&&sp|P0AAR2|TOMB_ECO57 Hha toxicity modulator TomB OS=Escherichia coli O157:H7 OX=83334 GN=tomB PE=3 SV=1 && PF10757:Biofilm formation regulator YbaJ	-	425	540	464	789	813	756	330.311482455035	414.976504173196	371.057773675722	746.81803483979	802.579173987549	716.313323990612
H3G71_RS03615	183.727872145316	145.388129903132	146.256666737682	18.227744362771	31.4310414805152	59.1428413279372	2.12666684459915	8.69888285679032e-12	1.9085348987798e-10	exbD	NC_999999999.1	727269	727694	+	426	protein_coding	TonB system transport protein ExbD&&sp|P0ABV4|EXBD_ECO57 Biopolymer transport protein ExbD OS=Escherichia coli O157:H7 OX=83334 GN=exbD PE=3 SV=1 && PF02472:Biopolymer transport protein ExbD/TolR	-	206	165	159	17	28	55	140.936548023482	111.618288974598	111.928928663869	14.1647327159942	24.3319570098264	45.8738924513326
H3G71_RS07995	391.536581901912	384.177119016762	380.819245467926	185.49410439761	175.115802534299	125.812953370339	1.24991216867665	9.33741075160106e-12	2.03843574020027e-10	nuoE	NC_999999999.1	1586655	1587155	+	501	protein_coding	NADH-quinone oxidoreductase subunit NuoE&&sp|P0A1Y9|NUOE_SALTI NADH-quinone oxidoreductase subunit E OS=Salmonella typhi OX=90370 GN=nuoE PE=3 SV=1 && PF01257:Thioredoxin-like [2Fe-2S] ferredoxin	-	439	436	414	173	156	117	255.383481503629	250.78974803104	247.809206428332	122.568095773551	115.269784363061	82.977555708921
H3G71_RS19580	11418.7764421188	12454.0353215204	12261.6438214673	19368.5867158291	21741.3004069507	22080.7109786884	-0.806331	9.76071900054774e-12	2.12029876110908e-10	cspE	NC_999999999.1	3924122	3924331	-	210	protein_coding	transcription antiterminator/RNA stability regulator CspE&&sp|P0A974|CSPE_ECO57 Cold shock-like protein CspE OS=Escherichia coli O157:H7 OX=83334 GN=cspE PE=3 SV=2 && PF00313:'Cold-shock' DNA-binding domain	CSD	12803	14134	13330	18064	19368	20534	17768.8147473606	19395.7602843385	19035.5608185705	30532.5932042051	34142.403447968	34742.9558645673
H3G71_RS10135	683.182281860738	732.227490603048	765.317903935542	1358.50306515475	1294.28538667979	1690.40993759122	-0.994113	1.00803130289448e-11	2.17893662911379e-10	H3G71_RS10135	NC_999999999.1	2066941	2068473	-	1533	protein_coding	SpoVR family protein&&sp|P29013|YCGB_ECOLI Uncharacterized protein YcgB OS=Escherichia coli (strain K12) OX=83333 GN=ycgB PE=4 SV=2 && PF04293:SpoVR like protein|PF24755:YcgB	-	766	831	832	1267	1153	1572	145.630594889235	156.213975396792	162.755619737647	293.361772978632	278.429829004112	364.353452003425
H3G71_RS15175	1467.14732853905	1784.30886699299	1922.49329233808	3070.83881499859	3690.90229956907	3336.73157528344	-0.964806	1.20397196951427e-11	2.58972009913167e-10	H3G71_RS15175	NC_999999999.1	3065614	3065934	-	321	protein_coding	GrlR family regulatory protein&&-- && -	-	1645	2025	2090	2864	3288	3103	1493.57446024885	1817.94613393632	1952.52262674795	3166.9196365048	3791.88698266352	3434.70343844705
H3G71_RS25510	486.076166598045	518.11042656389	603.423731949178	248.755099538992	255.938480627053	259.153177455143	1.07338719176018	1.43453830364169e-11	3.07061174457547e-10	hemE	NC_999999999.1	5180230	5181294	-	1065	protein_coding	uroporphyrinogen decarboxylase&&sp|A6TGQ4|DCUP_KLEP7 Uroporphyrinogen decarboxylase OS=Klebsiella pneumoniae subsp. pneumoniae (strain ATCC 700721 / MGH 78578) OX=272620 GN=hemE PE=3 SV=1 && PF01208:Uroporphyrinogen decarboxylase (URO-D)	-	545	588	656	232	228	241	149.14644402485	159.107	184.717930071692	77.3227762378975	79.2526599748632	80.4044224056084
H3G71_RS16700	794.667641172217	956.91823681698	874.780440676323	1575.09155699474	1596.24789233188	1890.42027371843	-0.946579	1.44406224700501e-11	3.07599278633882e-10	H3G71_RS16700	NC_999999999.1	3346657	3347370	-	714	protein_coding	hypothetical protein&&-- && -	-	891	1086	951	1469	1422	1758	363.701842396733	438.321354197879	399.42673179605	730.285446142103	737.275823417195	874.849122687613
H3G71_RS24545	2409.86752687691	2627.56002043115	2361.26329255113	4389.6697306579	4169.1031449512	5285.21936594202	-0.903925	1.53068343219881e-11	3.24475309202337e-10	miaA	NC_999999999.1	4973845	4974795	-	951	protein_coding	tRNA (adenosine(37)-N6)-dimethylallyltransferase MiaA&&sp|B5Y333|MIAA_KLEP3 tRNA dimethylallyltransferase OS=Klebsiella pneumoniae (strain 342) OX=507522 GN=miaA PE=3 SV=1 && PF01715:IPP transferase	IPPT	2702	2982	2567	4094	3714	4915	828.077218030715	903.624792210299	809.46891063987	1528.0458405971	1445.73931314763	1836.35020123651
H3G71_RS26180	919.531243601072	848.537994525554	895.017212174619	483.571335741748	473.710696599194	460.238837970129	0.909702057009259	1.60558591386254e-11	3.38716874520616e-10	ppc	NC_999999999.1	5320917	5323568	+	2652	protein_coding	phosphoenolpyruvate carboxylase&&sp|B5XZ20|CAPP_KLEP3 Phosphoenolpyruvate carboxylase OS=Klebsiella pneumoniae (strain 342) OX=507522 GN=ppc PE=3 SV=1 && PF00311:Phosphoenolpyruvate carboxylase	-	1031	963	973	451	422	428	113.305542457792	104.643867709587	110.025700487863	60.3631762441907	58.9070859670668	57.3433090831384
H3G71_RS09590	959.665972953204	1066.17961928964	1078.98786215912	1846.36328192304	1791.56936438937	2033.43841729326	-0.869266	1.62548255089631e-11	3.41273561403493e-10	uvrY	NC_999999999.1	1965218	1965874	+	657	protein_coding	UvrY/SirA/GacA family response regulator transcription factor&&sp|P66798|UVRY_ECO57 Response regulator UvrY OS=Escherichia coli O157:H7 OX=83334 GN=uvrY PE=3 SV=1 && PF00072:Response regulator receiver domain|PF00196:Bacterial regulatory proteins, luxR family	Response_reg	1076	1210	1173	1722	1596	1891	477.32360344026	530.739017894436	535.411215410985	930.329600495771	899.282465924818	1022.67740546424
H3G71_RS10525	1061.34062064527	1134.02741324443	1075.30844915943	1886.03543141848	1880.24980285225	2101.18385372344	-0.843156	1.72060552067967e-11	3.59524620225829e-10	hemA	NC_999999999.1	2145950	2147206	+	1257	protein_coding	glutamyl-tRNA reductase&&sp|A6TAP0|HEM1_KLEP7 Glutamyl-tRNA reductase OS=Klebsiella pneumoniae subsp. pneumoniae (strain ATCC 700721 / MGH 78578) OX=272620 GN=hemA PE=3 SV=1 && PF00745:Glutamyl-tRNAGlu reductase, dimerisation domain|PF01488:Shikimate / quinate 5-dehydrogenase|PF05201:Glutamyl-tRNAGlu reductase, N-terminal domain	-	1190	1287	1169	1759	1675	1954	275.916512790602	295.055887513758	278.890714644704	496.706248537918	493.296622467373	552.334006972721
H3G71_RS01935	1767.7118572428	1831.00929659824	1593.18582886582	2929.30574112296	3098.20266022222	3235.65108283205	-0.835165	1.7602699797172e-11	3.66069415687161e-10	slyD	NC_999999999.1	421454	422041	+	588	protein_coding	peptidylprolyl isomerase&&sp|P0A9L1|SLYD_ECO57 FKBP-type peptidyl-prolyl cis-trans isomerase SlyD OS=Escherichia coli O157:H7 OX=83334 GN=slyD PE=3 SV=1 && -	-	1982	2078	1732	2732	2760	3009	982.409000939195	1018.42542478258	883.334887411965	1649.1965992718	1737.64223602244	1818.26577169021
H3G71_RS17010	2446.43472473108	2257.48114431409	2147.8573385691	3930.75946081873	4097.26076442431	3919.55739346056	-0.802121	2.00454769820476e-11	4.14903551873702e-10	fabG	NC_999999999.1	3407256	3407990	-	735	protein_coding	3-oxoacyl-ACP reductase FabG&&sp|P0A2D0|FABG_SALTI 3-oxoacyl-[acyl-carrier-protein] reductase FabG OS=Salmonella typhi OX=90370 GN=fabG PE=3 SV=1 && PF13561:Enoyl-(Acyl carrier protein) reductase	-	2743	2562	2335	3666	3650	3645	1087.68835098939	1004.50661724464	952.696056400433	1770.41134200012	1838.37511927012	1762.06812570577
H3G71_RS13315	4143.68783488902	4449.75791521708	3681.25270618995	7275.01444125889	7867.8632048904	6957.34878894097	-0.848317	2.02147421939842e-11	4.1644267017466e-10	H3G71_RS13315	NC_999999999.1	2694006	2694647	+	642	protein_coding	MBL fold metallo-hydrolase&&-- && PF19583:ODP family beta lactamase	-	4646	5050	4002	6785	7009	6470	2109.16320435142	2266.82172256257	1869.37692637447	3751.31804009865	4041.56567236749	3580.81392954437
H3G71_RS03315	702.803705099559	528.684108738663	577.667840951347	306.654993397206	206.546844014814	264.529799394046	1.21722253087356	2.3323447485276e-11	4.78239661520518e-10	H3G71_RS03315	NC_999999999.1	666946	670188	-	3243	protein_coding	ATP-binding protein&&sp|P30855|EVGS_ECOLI Sensor protein EvgS OS=Escherichia coli (strain K12) OX=83333 GN=evgS PE=1 SV=2 && PF01627:Hpt domain|PF00072:Response regulator receiver domain|PF00512:His Kinase A (phospho-acceptor) domain|PF02518:Histidine kinase-, DNA gyrase B-, and HSP90-like ATPase	HATPase_c	788	600	628	286	184	246	70.8182641820122	53.3169524325723	58.0720980604328	31.3031574828293	21.0038777835584	26.9525996318215
H3G71_RS08560	210.484358380071	247.60039092594	224.444192981097	422.454781113633	525.347407602897	523.682976849189	-1.10798	2.5200340308435e-11	5.14321364062386e-10	H3G71_RS08560	NC_999999999.1	1725727	1725840	-	114	protein_coding	protein YohO&&sp|Q57MH8|YOHO_SALCH UPF0387 membrane protein YohO OS=Salmonella choleraesuis (strain SC-B67) OX=321314 GN=yohO PE=3 SV=1 && -	-	236	281	244	394	468	487	603.355339468949	710.333806485552	641.859238719913	1226.76233126074	1519.74110436562	1517.87710936816
H3G71_RS22135	589.534580039097	529.565248919894	602.503878699255	277.705046468099	303.085042847825	273.132394496292	1.01175335538222	2.5601349552206e-11	5.20086675162407e-10	glnD	NC_999999999.1	4462867	4465530	+	2664	protein_coding	bifunctional uridylyltransferase/uridylyl-removing protein GlnD&&sp|P41393|GLND_KLEOX Bifunctional uridylyltransferase/uridylyl-removing enzyme OS=Klebsiella oxytoca OX=571 GN=glnD PE=3 SV=1 && PF08335:GlnD PII-uridylyltransferase|PF01966:HD domain|PF01842:ACT domain	HD	661	601	655	259	270	254	72.3158087913282	65.0131587337575	73.7329994265001	34.5091772541622	37.5195958718125	33.8775502238875
H3G71_RS18750	72.2425128338379	77.5403359483372	66.2294339944219	12.866643079603	15.7155207402576	8.6025951022454	2.54201559376188	2.71187254118446e-11	5.48373120309559e-10	cecR	NC_999999999.1	3768281	3768940	+	660	protein_coding	transcriptional regulator CecR&&sp|P0ACU0|CECR_ECOLI HTH-type transcriptional dual regulator CecR OS=Escherichia coli (strain K12) OX=83333 GN=cecR PE=1 SV=1 && PF00440:Bacterial regulatory proteins, tetR family|PF09209:HTH-type transcriptional dual regulator CecR, C-terminal domain	TetR_N	81	88	72	12	14	8	35.769024169596	38.4237503864071	32.7147331806573	6.45366431766151	7.85258612589853	4.30683816733172
H3G71_RS23545	264.889213724072	348.931511767518	283.314800976138	784.865227855785	620.763069240176	583.901142564907	-1.14892	2.9099393866405e-11	5.83300761658211e-10	H3G71_RS23545	NC_999999999.1	4766983	4768353	-	1371	protein_coding	NAD-dependent succinate-semialdehyde dehydrogenase&&sp|O32507|GABD_DEIRA Succinate-semialdehyde dehydrogenase [NADP(+)] OS=Deinococcus radiodurans (strain ATCC 13939 / DSM 20539 / JCM 16871 / CCUG 27074 / LMG 4051 / NBRC 15346 / NCIMB 9279 / VKM B-1422 / R1) OX=243230 GN=ssdA PE=3 SV=1 && PF00171:Aldehyde dehydrogenase family	Aldedh	297	396	308	732	553	543	63.1371542599726	83.2374461324792	67.3702382786694	189.514606439863	149.319416704723	140.726172721402
H3G71_RS05380	4066.09402480823	3445.25810861362	3466.93	1865.66324654244	1708.50161190515	2188.28512913367	0.929815423406059	2.91118657254212e-11	5.83300761658211e-10	pyrG	NC_999999999.1	1077410	1079047	+	1638	protein_coding	glutamine hydrolyzing CTP synthase&&sp|A6TD54|PYRG_KLEP7 CTP synthase OS=Klebsiella pneumoniae subsp. pneumoniae (strain ATCC 700721 / MGH 78578) OX=272620 GN=pyrG PE=3 SV=1 && PF00117:Glutamine amidotransferase class-I|PF06418:CTP synthase N-terminus	CTP_synth_N	4559	3910	3769	1740	1522	2035	811.18834761501	687.897728987416	690.028552572685	377.054746764473	343.976967346398	441.431192196523
H3G71_RS26765	208.700592631087	308.399063430887	324.708197222652	617.598867820946	635.356052784701	638.742686341721	-1.16835	3.74817537724348e-11	7.44946793397295e-10	phoU	NC_999999999.1	5446875	5447600	+	726	protein_coding	phosphate signaling complex protein PhoU&&sp|O32488|PHOU_ENTCL Phosphate-specific transport system accessory protein PhoU OS=Enterobacter cloacae OX=550 GN=phoU PE=3 SV=1 && PF01895:PhoU domain	PhoU	234	350	353	576	566	594	93.9388513544946	138.928849537629	145.811878949142	281.614442952502	288.608035536271	290.711576294891
H3G71_RS08510	326.429132064008	415.898165541081	459.006771711341	879.220610439541	763.325293098227	867.786780939005	-1.06361	3.75189702235192e-11	7.44946793397295e-10	H3G71_RS08510	NC_999999999.1	1712892	1713479	+	588	protein_coding	Yip1 family protein&&sp|P0AD18|YOHC_ECOL6 Inner membrane protein YohC OS=Escherichia coli O6:H1 (strain CFT073 / ATCC 700928 / UPEC) OX=199310 GN=yohC PE=3 SV=1 && PF04893:Yip1 domain	-	366	472	499	820	680	807	181.413569295532	231.326660489594	254.494289156219	495.000443412473	428.114753802631	487.650540961782
H3G71_RS07735	331.780429310959	312.804764337042	310.910398473814	724.820893484305	675.767391831077	555.942708482609	-1.03388	4.09022175079354e-11	8.08463650562255e-10	fadL	NC_999999999.1	1535137	1536459	-	1323	protein_coding	long-chain fatty acid transporter FadL&&sp|Q8ZNA5|FADL_SALTY Long-chain fatty acid transport protein OS=Salmonella typhimurium (strain LT2 / SGSC1412 / ATCC 700720) OX=99287 GN=fadL PE=3 SV=2 && PF03349:Outer membrane protein transport protein (OMPP1/FadL/TodX)	-	372	355	338	676	602	517	81.9500276599126	77.3267085440732	76.6146245689618	181.366016122944	168.447765875284	138.849142049974
H3G71_RS29175	480.724869351094	625.609528674084	504.079580957545	1144.05901382804	1048.44974081433	1001.12700502381	-0.987606	4.14434714002036e-11	8.1548857625154e-10	H3G71_RS29175	NC_999999999.1	3122373	3122795	-	423	protein_coding	hypothetical protein&&-- && -	-	539	710	548	1067	934	931	371.376489451948	483.703240679947	388.503568977545	895.350568515285	817.400910410147	782.027121837662
H3G71_RS15335	2484.78568833423	1628.34705491508	1658.49540961032	878.148390182908	794.756334578742	949.511434410337	1.13799943355379	4.20338362290694e-11	8.23412827558734e-10	H3G71_RS15335	NC_999999999.1	3085427	3085564	+	138	protein_coding	glycosyl hydrolase family 2&&-- && -	-	2786	1848	1803	819	708	883	5883.93727698035	3859.08101706958	3918.06342495154	2106.56021151495	1899.25281827633	2273.4956043094
H3G71_RS05050	281.834988339417	311.923624155811	312.750104973659	571.493396785702	578.106655802334	730.145259303079	-1.05234	4.72129703475292e-11	9.20757839488702e-10	pocR	NC_999999999.1	1008638	1009549	+	912	protein_coding	transcriptional regulator PocR&&sp|Q05587|POCR_SALTY Regulatory protein PocR OS=Salmonella typhimurium (strain LT2 / SGSC1412 / ATCC 700720) OX=99287 GN=pocR PE=1 SV=2 && PF10114:Sensory domain found in PocR|PF12833:Helix-turn-helix domain	-	316	354	340	533	515	679	100.985321648405	111.858615434113	111.799252645887	207.444264772201	209.045584601575	264.537617366781
H3G71_RS09220	783.965046678315	829.15291053847	811.310566431669	401.010375980961	436.666969140015	452.711567255664	0.909917322411983	5.60220448924848e-11	1.08772005747001e-09	H3G71_RS09220	NC_999999999.1	1879861	1880949	-	1089	protein_coding	ABC-three component system protein&&-- && PF20282:C-terminal domain 6 of the ABC-three component (ABC-3C) systems	-	879	941	882	374	389	421	235.248576468948	249.013423647445	242.882109977607	121.902548222495	132.236190604958	137.362035488383
H3G71_RS14360	858.883208135628	864.398517787714	872.940734176478	1452.85844773851	1524.40551180499	1756.00472524584	-0.866467	6.24729467104594e-11	1.20762682892289e-09	ydgH	NC_999999999.1	2899682	2900632	+	951	protein_coding	DUF1471 family protein YdgH&&sp|P76177|YDGH_ECOLI Protein YdgH OS=Escherichia coli (strain K12) OX=83333 GN=ydgH PE=1 SV=1 && PF07338:YdgH/BhsA/McbA-like domain	-	963	981	949	1355	1358	1633	295.128927077564	297.268920576225	299.254381066317	505.740623841981	528.62519850686	610.124085171764
H3G71_RS17745	10425.218919935	8300.34050719701	9031.11920773937	4978.31865154974	4518.21221282406	5506.73618982484	0.887523730287163	6.5487988141004e-11	1.26035654369617e-09	ompA	NC_999999999.1	3542079	3543149	+	1071	protein_coding	porin OmpA&&sp|P24017|OMPA_KLEPN Outer membrane protein A OS=Klebsiella pneumoniae OX=573 GN=ompA PE=1 SV=2 && PF01389:OmpA-like transmembrane domain|PF00691:OmpA family	-	11689	9420	9818	4643	4025	5121	3180.92842182971	2534.67597086803	2749.08633212311	1538.78617038248	1391.24950269771	1698.93908126025
H3G71_RS06760	1229.01460104974	1346.38219692113	1277.67616414239	2443.58996486794	2472.94944219911	2059.24620259999	-0.856279	6.73048804797012e-11	1.28966731679008e-09	iscA	NC_999999999.1	1345573	1345896	+	324	protein_coding	iron-sulfur cluster assembly protein IscA&&sp|A6TCE9|ISCA_KLEP7 Iron-binding protein IscA OS=Klebsiella pneumoniae subsp. pneumoniae (strain ATCC 700721 / MGH 78578) OX=272620 GN=iscA PE=3 SV=1 && PF01521:Iron-sulphur cluster biosynthesis	-	1378	1528	1389	2279	2203	1915	1239.5676002806	1359.06228218588	1285.61833402074	2496.71158610272	2517.0862379484	2100.08208321395
H3G71_RS07650	326.429132064008	386.820539560455	359.662620719708	722.676452971037	633.110978393235	803.267317672165	-1.00904	7.17919374775007e-11	1.36957313906607e-09	H3G71_RS07650	NC_999999999.1	1519549	1521210	+	1662	protein_coding	alpha-keto acid decarboxylase family protein&&sp|P23234|DCIP_ENTCL Indole-3-pyruvate decarboxylase OS=Enterobacter cloacae OX=550 GN=ipdC PE=1 SV=1 && PF02776:Thiamine pyrophosphate enzyme, N-terminal TPP binding domain|PF00205:Thiamine pyrophosphate enzyme, central domain|PF02775:Thiamine pyrophosphate enzyme, C-terminal TPP binding domain	TPP_enzyme_N	366	439	391	674	564	747	64.182418017914	76.1192527961765	70.550575315888	143.945449010657	125.625178765019	159.698958578361
H3G71_RS26165	426.320014007093	374.48457702322	360.582473969631	177.988562601175	142.562223858051	194.633714188302	1.17188382204979	7.20992240483731e-11	1.36957313906607e-09	argB	NC_999999999.1	5317606	5318382	-	777	protein_coding	acetylglutamate kinase&&sp|A6TGE3|ARGB_KLEP7 Acetylglutamate kinase OS=Klebsiella pneumoniae subsp. pneumoniae (strain ATCC 700721 / MGH 78578) OX=272620 GN=argB PE=3 SV=1 && PF00696:Amino acid kinase family	AA_kinase	478	425	392	166	127	181	179.296943690105	157.626389133427	151.293360655292	75.8326322010934	60.5077927075579	82.7694477910951
H3G71_RS26330	52.6210895950177	74.0157752234128	73.5882599938022	183.349663884343	197.566546448953	169.901253269347	-1.45996	7.96497110918814e-11	1.50647815634127e-09	rhaR	NC_999999999.1	5354230	5355075	-	846	protein_coding	HTH-type transcriptional activator RhaR&&sp|A6TGB0|RHAR_KLEP7 HTH-type transcriptional activator RhaR OS=Klebsiella pneumoniae subsp. pneumoniae (strain ATCC 700721 / MGH 78578) OX=272620 GN=rhaR PE=3 SV=1 && PF12833:Helix-turn-helix domain|PF02311:AraC-like ligand binding domain	AraC_binding	59	84	80	171	176	158	20.3258004431029	28.6134311388138	28.3579247428865	71.7455235314497	77.014218539714	66.358907223604
H3G71_RS21270	301.456411578237	189.445138964688	202.367714982956	83.6331800174198	88.6804384628823	55.9168681645951	1.60396876730701	8.10814651343199e-11	1.5221331519036e-09	proY	NC_999999999.1	4288361	4289734	-	1374	protein_coding	proline-specific permease ProY&&sp|P37460|PROY_SALTY Proline-specific permease ProY OS=Salmonella typhimurium (strain LT2 / SGSC1412 / ATCC 700720) OX=99287 GN=proY PE=3 SV=3 && PF00324:Amino acid permease	AA_permease	338	215	220	78	79	52	71.6961733045221	45.0933751805542	48.0165297775295	20.1500872800348	21.2847702539171	13.4471148019309
H3G71_RS14035	1144.28572797301	1432.73393468178	1284.11513689185	2161.59603737331	2624.49196362302	2460.34219924219	-0.908149	8.11711844907571e-11	1.5221331519036e-09	H3G71_RS14035	NC_999999999.1	2833981	2834454	-	474	protein_coding	Hsp20 family protein&&sp|P57640|IBP_BUCAI Small heat shock protein ibp OS=Buchnera aphidicola subsp. Acyrthosiphon pisum (strain APS) OX=107806 GN=ibp PE=3 SV=1 && PF00011:Hsp20/alpha crystallin family	-	1283	1626	1396	2016	2338	2288	788.886135498529	988.560413422436	883.205771311837	1509.66729861246	1825.97477383235	1715.10289549691
H3G71_RS03470	243.484024736268	248.481531107172	227.203752730864	469.632472405511	497.28397770958	466.690784296813	-0.994914	8.19409429484142e-11	1.53002918152188e-09	ubiK	NC_999999999.1	697399	697671	-	273	protein_coding	ubiquinone biosynthesis accessory factor UbiK&&sp|Q46868|UBIK_ECOLI Ubiquinone biosynthesis accessory factor UbiK OS=Escherichia coli (strain K12) OX=83333 GN=ubiK PE=1 SV=2 && PF04380:Membrane fusogenic activity	-	273	282	247	438	443	434	291.45130804856	297.678505740846	271.324572807832	569.482686492548	600.716674905864	564.858390407737
H3G71_RS25245	585.075165666638	522.516127470045	504.079580957545	273.416165441565	244.713108669726	280.659665210756	1.01237444603698	8.70051481371717e-11	1.61770588994029e-09	dinF	NC_999999999.1	5120130	5121446	-	1317	protein_coding	MATE family efflux transporter DinF&&sp|P28303|DINF_ECOLI DNA damage-inducible protein F OS=Escherichia coli (strain K12) OX=83333 GN=dinF PE=2 SV=1 && PF01554:MatE	MatE	656	593	548	255	218	261	145.172405527605	129.756742478015	124.781328532651	68.7263796926368	61.277258476748	70.4153324510784
H3G71_RS01860	458.427797488798	508.417884570347	510.518553707002	894.231694032411	881.191698650159	950.586758798117	-0.883869	8.94388533585324e-11	1.65593961408118e-09	ppiA	NC_999999999.1	407508	408077	+	570	protein_coding	peptidylprolyl isomerase A&&sp|P20753|PPIA_SALTY Peptidyl-prolyl cis-trans isomerase A OS=Salmonella typhimurium (strain LT2 / SGSC1412 / ATCC 700720) OX=99287 GN=ppiA PE=3 SV=2 && PF00160:Cyclophilin type peptidyl-prolyl cis-trans isomerase/CLD	Pro_isomerase	514	577	555	834	785	884	262.817	291.717157538906	291.993342204551	519.350144300234	509.827678173938	551.048609725443
H3G71_RS00025	424.536248258109	413.254744997388	440.60970671289	201.577408247114	184.096100100161	226.893445821723	1.06080470830764	9.62759736985295e-11	1.7750376999544e-09	yidA	NC_999999999.1	6374	7186	+	813	protein_coding	sugar-phosphatase&&sp|P0A8Y6|YIDA_ECOL6 Sugar phosphatase YidA OS=Escherichia coli O6:H1 (strain CFT073 / ATCC 700928 / UPEC) OX=199310 GN=yidA PE=3 SV=1 && PF08282:haloacid dehalogenase-like hydrolase	Hydrolase_3	476	469	479	188	164	211	170.640618242453	166.242979070341	176.685044207547	82.0798143230258	74.6761485035369	92.215603195359
H3G71_RS29005	221.186952873973	269.628895456718	288.833920475673	117.944228229695	99.9058104202091	100.005168063603	1.29383355311007	1.02909099734283e-10	1.88939384784115e-09	H3G71_RS29005	NC_999999999.1	5831066	5831278	+	213	protein_coding	MbeD family mobilization/exclusion protein&&sp|P13658|MBEA_ECOLX DNA relaxase MbeA OS=Escherichia coli OX=562 GN=mbeA PE=1 SV=1 && PF04899:MbeD/MobD like	-	248	306	314	110	89	93	339.34236805654	414.002380923964	442.084070445971	183.308305736395	154.681726705325	155.137163562688
H3G71_RS23580	287.186285586368	289.013979443802	306.311132224201	87.9220610439541	125.724165922061	143.01814357483	1.30740144177714	1.06602473461236e-10	1.94904855644960e-09	H3G71_RS23580	NC_999999999.1	4774123	4775274	+	1152	protein_coding	double-cubane-cluster-containing anaerobic reductase&&sp|P39384|YJIM_ECOLI Putative dehydratase subunit YjiM OS=Escherichia coli (strain K12) OX=83333 GN=yjiM PE=3 SV=2 && PF06050:2-hydroxyglutaryl-CoA dehydratase, D-component	HGD-D	322	328	333	82	112	133	81.4646885344066	82.0507169709735	86.685523466976	25.2656476325116	35.9910197437016	41.0215119713952
H3G71_RS02805	3180.45433043785	2698.05123492964	2326.30886905407	1560.08047340187	1221.32046895716	1364.58664809368	0.984677137256084	1.07240524972059e-10	1.95257852106803e-09	nusA	NC_999999999.1	566014	567501	+	1488	protein_coding	transcription termination factor NusA&&sp|P0AFF8|NUSA_ECO57 Transcription termination/antitermination protein NusA OS=Escherichia coli O157:H7 OX=83334 GN=nusA PE=3 SV=1 && PF13184:NusA-like KH domain|PF08529:NusA N-terminal domain|PF14520:Helix-hairpin-helix domain	-	3566	3062	2529	1455	1088	1269	698.464626680891	593.011712112795	509.683670672438	347.079628374235	270.679005630051	303.019929323505
H3G71_RS26825	1523.33594963204	1324.35369239035	1317.22985388906	751.626399900144	689.23783817987	812.945237162191	0.8857700256364	1.21734818518501e-10	2.20351053742237e-09	yidC	NC_999999999.1	5459782	5461428	-	1647	protein_coding	membrane protein insertase YidC&&sp|A6TG08|YIDC_KLEP7 Membrane protein insertase YidC OS=Klebsiella pneumoniae subsp. pneumoniae (strain ATCC 700721 / MGH 78578) OX=272620 GN=yidC PE=3 SV=1 && PF14849:YidC periplasmic domain|PF02096:60Kd inner membrane protein	-	1708	1503	1432	701	614	756	302.245800939248	262.982226005327	260.737946297163	151.075305262562	138.007719735412	163.095019123545
H3G71_RS02005	2237.73413209999	1953.48778178936	1642.85790436163	1126.9034897219	817.207078493396	748.42577389535	1.11546811129646	1.22026677437018e-10	2.20351053742237e-09	rpsJ	NC_999999999.1	431611	431922	+	312	protein_coding	30S ribosomal protein S10&&sp|A3N357|RS10_ACTP2 Small ribosomal subunit protein uS10 OS=Actinobacillus pleuropneumoniae serotype 5b (strain L20) OX=416269 GN=rpsJ PE=3 SV=1 && PF00338:Ribosomal protein S10p/S20e	Ribosomal_S10	2509	2217	1786	1051	728	696	2343.75426889051	2047.72727419867	1716.64970103417	1195.68610859751	863.784473848838	792.623870410857
H3G71_RS10875	1938.06148627074	2312.11183555042	2075.18893182522	4218.11448959653	3578.64857999581	3614.16526733085	-0.851201	1.2462760388238e-10	2.24125379440936e-09	ihfA	NC_999999999.1	2215277	2215576	+	300	protein_coding	integration host factor subunit alpha&&sp|B5XQD2|IHFA_KLEP3 Integration host factor subunit alpha OS=Klebsiella pneumoniae (strain 342) OX=507522 GN=ihfA PE=3 SV=1 && PF00216:Bacterial DNA-binding protein	-	2173	2624	2256	3934	3188	3361	2111.07897463174	2520.5980253483	2255.13560725331	4654.5978280414	3933.92128947156	3980.70284711052
H3G71_RS06335	432205.549095864	508964.191482711	478438.671615954	827781.915847801	771650.028941781	807737.441152169	-0.761845	1.30424582335249e-10	2.33593088688601e-09	ssrA	NC_999999999.1	1256974	1257336	-	363	protein_coding	transfer-messenger RNA&&-- && -	-	484599	577620	520125	772026	687416	751157	389082.678867835	458560.468971001	429690.671605792	754908.583107113	701038.096665021	735252.644831453
H3G71_RS21775	346.94243817732	435.283249528166	412.094255965292	702.304268094999	859.863491931238	812.945237162191	-0.991645	1.41019390938282e-10	2.51541905462268e-09	crl	NC_999999999.1	4392477	4392875	-	399	protein_coding	sigma factor-binding protein Crl&&sp|A8AKP8|CRL_CITK8 Sigma factor-binding protein Crl OS=Citrobacter koseri (strain ATCC BAA-895 / CDC 4225-83 / SGSC4696) OX=290338 GN=crl PE=3 SV=1 && PF07417:Sigma factor-binding transcriptional regulator Crl	Crl	389	494	448	655	766	756	284.146763987193	356.79196787378	336.713043262905	582.689867277584	710.696999965854	673.226808261853
H3G71_RS10780	120.404188056396	133.052167365897	106.702976991013	329.171618786511	266.041315388647	254.85187990402	-1.23857	1.73348707329359e-10	3.07957136745436e-09	H3G71_RS10780	NC_999999999.1	2198796	2199125	-	330	protein_coding	HI1450 family dsDNA-mimic protein&&sp|B5XQA8|Y2119_KLEP3 UPF0263 protein KPK_2119 OS=Klebsiella pneumoniae (strain 342) OX=507522 GN=KPK_2119 PE=3 SV=1 && PF04269:Protein of unknown function, DUF440	-	135	151	116	307	237	237	119.23008056532	131.863325189715	105.414140248785	330.212490920347	265.866130262564	255.180161414404
H3G71_RS08635	547.616084937981	541.901211457129	578.587694201269	982.153755076365	962.014376742913	1200.06201676323	-0.914692	2.15311113385025e-10	3.80961760295762e-09	fbaB	NC_999999999.1	1740870	1741922	+	1053	protein_coding	class I fructose-bisphosphate aldolase&&sp|P0A992|ALF1_ECOL6 Fructose-bisphosphate aldolase class 1 OS=Escherichia coli O6:H1 (strain CFT073 / ATCC 700928 / UPEC) OX=199310 GN=fbaB PE=3 SV=2 && PF01791:DeoC/LacD family aldolase	-	614	615	629	916	857	1116	169.944067561079	168.309163017381	179.133617344862	308.770758142248	301.287461981463	376.572260271825
H3G71_RS07985	1504.60640926771	1372.81640235806	1576.62847036721	811.670734271625	883.436773041625	687.132283791852	0.902952812080987	2.35342098804045e-10	4.14147166483291e-09	nuoB	NC_999999999.1	1584083	1584757	+	675	protein_coding	NADH-quinone oxidoreductase subunit NuoB&&sp|B5XNV5|NUOB_KLEP3 NADH-quinone oxidoreductase subunit B OS=Klebsiella pneumoniae (strain 342) OX=507522 GN=nuoB PE=3 SV=1 && PF01058:NADH ubiquinone oxidoreductase, 20 Kd subunit	-	1687	1558	1714	757	787	639	728.412380263587	665.157812244692	761.485900479151	398.071576097536	431.618019631134	336.364060868607
H3G71_RS17925	609.156003277917	658.211715379635	657.695073694607	330.243839043145	334.516084328341	357.007696743184	0.913749847806088	2.35954402052923e-10	4.14147166483291e-09	H3G71_RS17925	NC_999999999.1	3588239	3589132	-	894	protein_coding	YcbJ family phosphotransferase&&sp|P0AB04|YCBJ_ECO57 Uncharacterized protein YcbJ OS=Escherichia coli O157:H7 OX=83334 GN=ycbJ PE=4 SV=1 && -	-	683	747	715	308	298	332	222.663583218307	240.793133713474	239.840954945814	122.287554296629	123.397781978405	131.951115663552
H3G71_RS06340	783.073163803823	678.477939547951	647.576687945459	212.29961081345	314.310414805152	379.589508886578	1.21895577435922	2.62898358442615e-10	4.59600795556252e-09	smpB	NC_999999999.1	1257481	1257963	-	483	protein_coding	SsrA-binding protein SmpB&&sp|B5XVJ3|SSRP_KLEP3 SsrA-binding protein OS=Klebsiella pneumoniae (strain 342) OX=507522 GN=smpB PE=3 SV=1 && PF01668:SmpB protein	-	878	770	704	198	280	353	529.801756659702	459.414406793998	437.099540633212	145.508083683921	214.604838223314	259.680941052004
H3G71_RS03260	55.2967382184932	44.0570090615552	64.3897274945769	5.36110128316793	10.1028347615942	4.3012975511227	3.05742635298449	2.69952988967959e-10	4.70060998250557e-09	dhaT	NC_999999999.1	656372	657535	-	1164	protein_coding	1,3-propanediol dehydrogenase&&sp|Q59477|DHAT_KLEPN 1,3-propanediol dehydrogenase OS=Klebsiella pneumoniae OX=573 GN=dhaT PE=1 SV=1 && PF00465:Iron-containing alcohol dehydrogenase|PF25137:Fe-containing alcohol dehydrogenase family, C-terminal	-	62	50	70	5	9	4	15.5240387448546	12.3787855626311	18.0343245626476	1.52470591697329	2.86231968506611	1.22101082063528
H3G71_RS14110	278.26745684145	277.559157087798	282.394947726216	137.244192849099	124.601628726328	116.135033880313	1.14887366775264	2.77116006549945e-10	4.80626496735636e-09	bioD	NC_999999999.1	2844965	2845660	-	696	protein_coding	dethiobiotin synthase&&sp|Q8Z6X9|BIOD2_SALTI ATP-dependent dethiobiotin synthetase BioD 2 OS=Salmonella typhi OX=90370 GN=bioD2 PE=3 SV=1 && PF13500:AAA domain	-	312	315	307	128	111	108	130.650586366596	130.425445815929	132.276884519971	65.278443672898	59.0394560327716	55.1349541248931
H3G71_RS28935	5246.05506776092	6305.43913688979	6914.53687966763	3099.7887619277	3541.60485253663	2317.32405566736	1.04356708832223	2.83100502806775e-10	4.89072837132334e-09	H3G71_RS28935	NC_999999999.1	5820364	5822049	+	1686	protein_coding	colicin-like bacteriocin tRNase domain-containing protein&&sp|P00645|CEAC_ECOLX Cloacin OS=Escherichia coli OX=562 GN=ccl PE=3 SV=2 && PF03515:Colicin-like bacteriocin tRNase domain|PF11570:Coiled-coil receptor-binding R-domain of colicin E2|PF09000:Cytotoxic	-	5882	7156	7517	2891	3155	2155	1016.79513282422	1223.13326407976	1337.03200005388	608.638727657039	692.740217334287	454.153019379886
H3G71_RS22380	67.7830984613788	82.8271770357238	62.5500209947318	172.627461318007	194.198934861755	184.955794698276	-1.37099	2.85950365633936e-10	4.91064246178167e-09	can	NC_999999999.1	4516242	4516904	+	663	protein_coding	carbonate dehydratase&&sp|P61517|CAN_ECOLI Carbonic anhydrase 2 OS=Escherichia coli (strain K12) OX=83333 GN=can PE=1 SV=1 && PF00484:Carbonic anhydrase	-	76	94	68	161	173	172	33.4091997159737	40.8578341212926	30.7574	86.1948680737446	96.5964537659011	92.1780295542038
H3G71_RS21825	379.050221659026	320.735025968122	424.972201464207	185.49410439761	160.522818989774	166.675280106005	1.13278245225679	2.87422880869777e-10	4.91064246178167e-09	H3G71_RS21825	NC_999999999.1	4401399	4402037	-	639	protein_coding	NADH:ubiquinone reductase (Na(+)-transporting) subunit D&&sp|A8GAC2|NQRD_SERP5 Na(+)-translocating NADH-quinone reductase subunit D OS=Serratia proteamaculans (strain 568) OX=399741 GN=nqrD PE=3 SV=1 && PF02508:Rnf-Nqr subunit, membrane protein	-	425	364	462	173	143	155	193.844766698964	164.157806815166	216.818302065858	96.0979905830192	82.8445202953614	86.1873130903824
H3G71_RS22025	342.483023804861	427.352987897086	390.017777967151	722.676452971037	703.830821724395	849.506266346734	-0.972627	2.8761055439332e-10	4.91064246178167e-09	rof	NC_999999999.1	4437738	4437998	+	261	protein_coding	Rho-binding antiterminator&&sp|P0AFW8|ROF_ECOLI Protein rof OS=Escherichia coli (strain K12) OX=83333 GN=rof PE=1 SV=1 && PF07073:Modulator of Rho-dependent transcription termination (ROF)	-	384	485	424	674	627	790	428.801924485238	535.503417741593	487.169589893313	916.618146573609	889.315049430577	1075.47194465841
H3G71_RS10920	184.619755019808	185.039438058532	222.604486481252	401.010375980961	389.520406919242	580.675169401565	-1.21178	2.95151557623673e-10	5.01750706290139e-09	H3G71_RS10920	NC_999999999.1	2223474	2223938	+	465	protein_coding	NlpC/P60 family protein&&sp|P23898|NLPC_ECOLI Probable endopeptidase NlpC OS=Escherichia coli (strain K12) OX=83333 GN=nlpC PE=3 SV=1 && PF00877:NlpC/P60 family	-	207	210	242	374	347	540	129.742840357101	130.144960986218	156.069210980125	285.487903256553	276.25180868714	412.622882483071
H3G71_RS15330	836.586136273332	599.175323237151	557.431069453051	260.549522361962	267.163852584379	346.254452865378	1.18931087182342	2.96156410503979e-10	5.01750706290139e-09	H3G71_RS15330	NC_999999999.1	3085113	3085376	-	264	protein_coding	ATP-binding protein&&-- && -	-	938	680	606	243	238	322	1035.53532935435	742.276996101046	688.37251067633	326.716756081614	333.734910350687	433.375590587754
H3G71_RS22555	1664.25344380175	1316.42343075927	1212.36658339789	789.15410888232	597.189788129789	679.605013077387	1.02100941982419	3.20780059415621e-10	5.41378038736825e-09	secA	NC_999999999.1	4555712	4558417	-	2706	protein_coding	preprotein translocase subunit SecA&&sp|A6T4P1|SECA_KLEP7 Protein translocase subunit SecA OS=Klebsiella pneumoniae subsp. pneumoniae (strain ATCC 700721 / MGH 78578) OX=272620 GN=secA PE=3 SV=1 && PF07516:SecA Wing and Scaffold domain|PF21090:SecA P-loop domain|PF02810:SEC-C motif|PF07517:SecA DEAD-like domain|PF01043:SecA preprotein cross-linking domain	SEC-C	1866	1494	1318	736	532	632	200.978618188697	159.104997442606	146.063747737487	96.5426206869689	72.7800665327181	82.9854183461478
H3G71_RS01625	1126.44807048318	1079.3967220081	1051.39226466145	641.187713466885	573.616507019403	447.334945316761	0.970685908460117	4.02330419578368e-10	6.76408383567003e-09	glgA	NC_999999999.1	351078	352511	+	1434	protein_coding	glycogen synthase GlgA&&sp|A6TF48|GLGA_KLEP7 Glycogen synthase OS=Klebsiella pneumoniae subsp. pneumoniae (strain ATCC 700721 / MGH 78578) OX=272620 GN=glgA PE=3 SV=1 && PF08323:Starch synthase catalytic domain|PF00534:Glycosyl transferases group 1	Glycos_transf_1	1263	1225	1143	598	511	416	256.696654159924	246.177271042619	239.029718898422	148.020236686114	131.916875713316	103.075792121914
H3G71_RS01270	298.780762954762	281.964857993954	325.628050472575	120.088668742962	159.400281794042	117.210358268094	1.19311606388842	4.25594354523319e-10	7.12789323529894e-09	H3G71_RS01270	NC_999999999.1	275272	276114	-	843	protein_coding	23S rRNA (adenine(2030)-N(6))-methyltransferase RlmJ&&sp|P37634|RLMJ_ECOLI Ribosomal RNA large subunit methyltransferase J OS=Escherichia coli (strain K12) OX=83333 GN=rlmJ PE=1 SV=1 && PF04378:Ribosomal RNA large subunit methyltransferase D, RlmJ	-	335	320	354	112	142	109	115.819914823568	109.391460174824	125.930378613562	47.1584486320224	62.3575980104397	45.9421615892414
H3G71_RS02170	621.642363520803	557.761734719289	524.31635245584	308.799433910473	272.776538563043	195.709038576083	1.13238652097219	4.3584343386144e-10	7.27179082807605e-09	rsmB	NC_999999999.1	448389	449684	-	1296	protein_coding	16S rRNA (cytosine(967)-C(5))-methyltransferase RsmB&&sp|A6TEU2|RSMB_KLEP7 Ribosomal RNA small subunit methyltransferase B OS=Klebsiella pneumoniae subsp. pneumoniae (strain ATCC 700721 / MGH 78578) OX=272620 GN=rsmB PE=3 SV=1 && PF01189:16S rRNA methyltransferase RsmB/F|PF22458:Methyltr_RsmF/B-like, ferredoxin-like domain|PF01029:NusB family	-	697	633	570	288	243	182	156.745032183524	140.753668950207	131.893889559363	78.8781194380851	69.411252362853	49.8975116377205
H3G71_RS22020	239.916493238301	272.272316000411	263.997882727765	485.715776255015	521.979796015699	491.423245215769	-0.949509	5.04449258648146e-10	8.38455813237903e-09	H3G71_RS22020	NC_999999999.1	4437551	4437751	+	201	protein_coding	YaeP family protein&&sp|A8AL98|Y3176_CITK8 UPF0253 protein CKO_03176 OS=Citrobacter koseri (strain ATCC BAA-895 / CDC 4225-83 / SGSC4696) OX=290338 GN=CKO_03176 PE=3 SV=1 && PF06786:Uncharacterised protein family (UPF0253)	-	269	309	287	453	465	457	390.051750572451	443.020107067156	428.194082302384	799.965405345952	856.417442088933	807.85356220808
H3G71_RS02150	75.8100443318052	111.023662835119	114.061802990393	235.888456459389	227.875050733735	291.412909088563	-1.32818	5.3803013677712e-10	8.90896694406793e-09	zntR	NC_999999999.1	445748	446173	+	426	protein_coding	Zn(2+)-responsive transcriptional regulator&&sp|P0ACS6|ZNTR_ECO57 HTH-type transcriptional regulator ZntR OS=Escherichia coli O157:H7 OX=83334 GN=zntR PE=3 SV=1 && PF13411:MerR HTH family regulatory protein	-	85	126	124	220	203	271	58.1534300096893	85.2357843078749	87.2904852472937	183.308305736395	176.406688321242	226.033179169293
H3G71_RS03525	1371.71586096843	1300.56290749711	1377.02031513402	773.070805032816	718.42380526892	823.698481039998	0.806348675799887	5.4258646062891e-10	8.92584168928326e-09	parE	NC_999999999.1	706737	708632	+	1896	protein_coding	DNA topoisomerase IV subunit B&&sp|P0A2I6|PARE_SALTI DNA topoisomerase 4 subunit B OS=Salmonella typhi OX=90370 GN=parE PE=3 SV=1 && PF00204:DNA gyrase B|PF00986:DNA gyrase B subunit, carboxyl terminus|PF02518:Histidine kinase-, DNA gyrase B-, and HSP90-like ATPase|PF01751:Toprim domain	DNA_gyraseB	1538	1476	1497	721	640	766	236.419890178632	224.341200832029	236.776332316229	134.978933816913	124.959779218638	143.549914548802
H3G71_RS10850	3338.3175992229	3007.33143854176	2874.5414060079	5464.03442780476	5306.23332422841	4899.17791072876	-0.765058	5.43117532141894e-10	8.92584168928326e-09	rpmI	NC_999999999.1	2210975	2211172	+	198	protein_coding	50S ribosomal protein L35&&sp|A7MNZ2|RL35_CROS8 Large ribosomal subunit protein bL35 OS=Cronobacter sakazakii (strain ATCC BAA-894) OX=290339 GN=rpmI PE=3 SV=1 && PF01632:Ribosomal protein L35	-	3743	3413	3125	5096	4727	4556	5509.60730316041	4967.43409351543	4733.0343143312	9135.5203785564	8837.89871836246	8175.81445431805
H3G71_RS02825	2056.68190857815	2063.63030444325	1888.45872209095	3450.40478584688	3738.04886178985	3145.32383425848	-0.782137	5.48627019175086e-10	8.98274388112044e-09	rpsO	NC_999999999.1	571813	572082	+	270	protein_coding	30S ribosomal protein S15&&sp|A6TEI4|RS15_KLEP7 Small ribosomal subunit protein uS15 OS=Klebsiella pneumoniae subsp. pneumoniae (strain ATCC 700721 / MGH 78578) OX=272620 GN=rpsO PE=3 SV=1 && PF00312:Ribosomal protein S15	-	2306	2342	2053	3218	3330	2925	2489.21006059252	2499.67842791571	2280.23709697155	4230.4964725293	4565.72	3849.23661205272
H3G71_RS23865	43.7022608500995	86.3517377606483	45.0728092462038	206.938509530282	190.831323274557	154.846711840417	-1.65612	5.73134975416802e-10	9.34913112315586e-09	H3G71_RS23865	NC_999999999.1	4832184	4833295	-	1112	protein_coding	IS3 family transposase&&sp|P25438|YI61_XANEU Insertion element IS476 uncharacterized 39.2 kDa protein OS=Xanthomonas euvesicatoria OX=456327 PE=4 SV=1 && PF13683:Integrase core domain|PF01527:Transposase	Transposase_8	49	98	49	193	170	144	12.8427285021398	25.3969932859795	13.2143594007601	61.6057974208425	56.5943064829018	46.0119041617813
H3G71_RS25630	49.9454409715422	52.8684108738663	54.2713417454291	139.388633362366	126.846703117794	186.031119086057	-1.52639	5.7612460845277e-10	9.36309178478057e-09	H3G71_RS25630	NC_999999999.1	5206885	5206969	-	85	protein_coding	tRNA-Tyr&&-- && -	-	56	60	59	130	113	173	192.014979420228	203.419854986861	208.155508178888	542.867057309174	492.139389302111	723.168796979317
H3G71_RS06780	168.565863278955	208.830222951772	222.604486481252	441.754745733038	556.778449083413	366.68561623321	-1.18589	6.54745590694108e-10	1.06015632913865e-08	iscX	NC_999999999.1	1348691	1348891	+	201	protein_coding	Fe-S cluster assembly protein IscX&&sp|P0C0M0|ISCX_ECO57 Protein IscX OS=Escherichia coli O157:H7 OX=83334 GN=iscX PE=1 SV=1 && PF04384:Iron-sulphur cluster assembly	-	189	237	242	412	496	341	274.051229956109	339.792120954421	361.05563734208	727.562355413979	913.511938228195	602.796640509749
H3G71_RS12290	116.836656558429	103.97454138527	93.8250314920978	277.705046468099	245.835645865458	215.064877556135	-1.23073	6.87930339713351e-10	1.10979350391992e-08	H3G71_RS12290	NC_999999999.1	2489104	2489325	+	222	protein_coding	YgdI/YgdR family lipoprotein&&-- && PF06004:Bacterial protein of unknown function (DUF903)	-	131	118	102	259	219	200	171.982528623249	153.175761675542	137.785024882498	414.110127049947	365.190733152308	320.102836761141
H3G71_RS25000	1041.71919740645	872.328779418794	869.261321176788	508.23240164432	518.612184428501	483.895974501304	0.881671924451801	7.07999657700431e-10	1.13798626299981e-08	gltP	NC_999999999.1	5066648	5067961	-	1314	protein_coding	glutamate/aspartate:proton symporter GltP&&sp|P21345|GLTP_ECOLI Proton/glutamate-aspartate symporter OS=Escherichia coli (strain K12) OX=83333 GN=gltP PE=1 SV=2 && PF00375:Sodium:dicarboxylate symporter family	SDF	1168	990	945	474	462	450	259.067829376498	217.120507320451	215.670758125908	128.041878813878	130.159304278592	121.683
H3G71_RS18765	269.348628096531	239.670129294861	232.722872230399	119.016448486328	72.9649177226246	106.457114390287	1.31183037563044	7.67735840517244e-10	1.22541583778346e-08	H3G71_RS18765	NC_999999999.1	3771657	3772790	+	1134	protein_coding	ABC transporter permease&&sp|P0AFQ4|YBHS_ECO57 Probable multidrug ABC transporter permease YbhS OS=Escherichia coli O157:H7 OX=83334 GN=ybhS PE=3 SV=1 && PF12698:ABC-2 family transporter protein	-	302	272	253	111	65	99	77.6175441187524	69.1220906422138	66.9055720471555	34.7439335620137	21.219195313747	31.0194891813773
H3G71_RS01810	1417.20188756751	1234.47739390478	1266.63792514332	794.515210165488	697.095598549998	596.805035218275	0.907815143262079	7.67979387854267e-10	1.22541583778346e-08	damX	NC_999999999.1	395382	396668	+	1287	protein_coding	cell division protein DamX&&sp|P11557|DAMX_ECOLI Cell division protein DamX OS=Escherichia coli (strain K12) OX=83333 GN=damX PE=1 SV=2 && PF05036:SPOR domain	-	1589	1401	1377	741	621	555	359.841591677671	313.704395637275	320.856036964139	204.366036725948	178.624761325384	153.224050183917
H3G71_RS15735	445.941437245913	493.438501489419	492.121488708552	894.231694032411	790.266185795811	935.532217369188	-0.872265	8.05877566299748e-10	1.28122853656641e-08	osmB	NC_999999999.1	3155342	3155560	+	219	protein_coding	osmotically-inducible lipoprotein OsmB&&sp|P37723|OSMB_SALTY Osmotically-inducible lipoprotein B OS=Salmonella typhimurium (strain LT2 / SGSC1412 / ATCC 700720) OX=99287 GN=osmB PE=2 SV=2 && -	-	500	560	535	834	704	870	665.413945316348	736.893843026985	732.595908554673	1351.73325228828	1190.02792483284	1411.52196100564
H3G71_RS17875	270.240510971023	272.272316000411	301.711865974589	134.027532079198	126.846703117794	130.114250921462	1.11011818901405	8.0983017323196e-10	1.28286454878767e-08	ompK35	NC_999999999.1	3574078	3575156	+	1079	protein_coding	porin OmpK35&&sp|J9RX10|YEDS_ECOLX Outer membrane protein YedS OS=Escherichia coli OX=562 GN=yedS PE=2 SV=1 && PF00267:Gram-negative porin	Porin_1	303	309	328	125	113	121	81.8440651887987	82.5273786102858	91.1606096044265	41.1204283446922	38.769089982094	39.8452381884976
H3G71_RS12780	4955.30125067658	4314.06232730749	4505.44121812054	2948.60570574236	2479.68466537351	2506.58114791676	0.795702697499225	8.26709124262708e-10	1.30489195585063e-08	katG	NC_999999999.1	2589838	2592015	-	2178	protein_coding	catalase/peroxidase HPI&&sp|A6T9H9|KATG_KLEP7 Catalase-peroxidase OS=Klebsiella pneumoniae subsp. pneumoniae (strain ATCC 700721 / MGH 78578) OX=272620 GN=katG PE=3 SV=1 && PF00141:Peroxidase	-	5556	4896	4898	2750	2209	2331	743.481849181727	647.805378415458	674.39715117365	448.171133170938	375.462397231815	380.274233638267
H3G71_RS11935	260.429799351613	274.034596362874	272.276561977068	461.054710352442	537.695316755957	650.571254607309	-1.03173	8.6132959345529e-10	1.35466460791463e-08	gstA	NC_999999999.1	2420775	2421380	-	606	protein_coding	glutathione transferase GstA&&sp|P0A9D3|GSTA_ECO57 Glutathione S-transferase GstA OS=Escherichia coli O157:H7 OX=83334 GN=gstA PE=3 SV=1 && PF00043:Glutathione S-transferase, C-terminal domain|PF13409:Glutathione S-transferase, N-terminal domain	GST_C	292	311	296	430	479	605	140.435283746171	147.893395670453	146.478508300633	251.863302166163	292.61157211711	354.727821826641
H3G71_RS12170	49.0535580970504	35.2456072492442	56.1110482452741	146.894175158801	132.459389096457	131.189575309242	-1.54967	9.29902200145969e-10	1.45728959080018e-08	ydcS	NC_999999999.1	2467646	2468791	+	1146	protein_coding	putative ABC transporter substrate-binding protein YdcS&&sp|P76108|YDCS_ECOLI Bifunctional polyhydroxybutyrate synthase / ABC transporter periplasmic binding protein OS=Escherichia coli (strain K12) OX=83333 GN=ydcS PE=1 SV=1 && PF13416:Bacterial extracellular solute-binding protein	-	55	40	61	137	118	122	13.9876282222258	10.058573399583	15.9624679786366	42.4331244621112	38.117639459298	37.8257645324553
H3G71_RS08905	811.613415787561	615.916986680542	678.851698442825	263.766183131862	376.04996057045	163.449306942663	1.39169795003003	9.59756185896974e-10	1.49872247107328e-08	rfbB	NC_999999999.1	1813002	1814066	+	1065	protein_coding	dTDP-glucose 4,6-dehydratase&&sp|P27830|RMLB2_ECOLI dTDP-glucose 4,6-dehydratase 2 OS=Escherichia coli (strain K12) OX=83333 GN=rffG PE=1 SV=3 && PF16363:GDP-mannose 4,6 dehydratase	-	910	699	738	246	335	152	249.033512041493	189.142264226046	207.807671330654	81.9888058384603	116.445794261312	50.7115029280186
H3G71_RS25285	19.6214232388202	34.3644670680131	19.3169182483731	117.944228229695	125.724165922061	65.5947876546212	-2.07414	9.83405707369261e-10	1.53020717870082e-08	malK	NC_999999999.1	5129194	5130303	-	1110	protein_coding	maltose/maltodextrin ABC transporter ATP-binding protein MalK&&sp|Q57GZ7|MALK_SALCH Maltose/maltodextrin import ATP-binding protein MalK OS=Salmonella choleraesuis (strain SC-B67) OX=321314 GN=malK PE=3 SV=1 && PF00005:ABC transporter|PF08402:TOBE domain	ABC_tran	22	39	21	110	112	61	5.77651241177327	10.1251774666884	5.67350102457345	35.1753775872542	37.3528421123822	19.5262730424296
H3G71_RS02175	1224.55518667728	1142.83881505674	1142.45773640378	674.426541422526	695.973061354266	665.625796036238	0.785738945229331	1.0275581227022e-09	1.59325973230291e-08	fmt	NC_999999999.1	449737	450684	-	948	protein_coding	methionyl-tRNA formyltransferase&&sp|A6TEU1|FMT_KLEP7 Methionyl-tRNA formyltransferase OS=Klebsiella pneumoniae subsp. pneumoniae (strain ATCC 700721 / MGH 78578) OX=272620 GN=fmt PE=3 SV=1 && PF00551:Formyl transferase|PF02911:Formyl transferase, C-terminal domain	-	1373	1297	1242	629	620	619	422.112495728558	394.269020974446	392.88738107783	235.511093955169	242.109572236112	232.003647795583
H3G71_RS24665	428.995662630568	421.185006628468	406.575136465757	735.54309605064	730.771714421979	777.459532365428	-0.836201	1.13093725093905e-09	1.74737769616921e-08	efp	NC_999999999.1	4996918	4997484	-	567	protein_coding	elongation factor P&&sp|B5Y354|EFP_KLEP3 Elongation factor P OS=Klebsiella pneumoniae (strain 342) OX=507522 GN=efp PE=3 SV=1 && PF01132:Elongation factor P (EF-P) OB domain|PF09285:Elongation factor P, C-terminal|PF08207:Elongation factor P (EF-P) KOW-like domain	-	481	478	442	686	651	723	247.24528954384	242.943818580722	233.772828812986	429.447539162908	425.036804592285	453.072538952238
H3G71_RS22465	3601.42304719799	3352.73838958435	3541.43501220173	2162.66825762994	2135.06574628357	1747.4021301436	0.795977567209645	1.30124591830284e-09	2.00346213667119e-08	lpdA	NC_999999999.1	4534658	4536082	-	1425	protein_coding	dihydrolipoyl dehydrogenase&&sp|P0A9P2|DLDH_ECO57 Dihydrolipoyl dehydrogenase OS=Escherichia coli O157:H7 OX=83334 GN=lpdA PE=3 SV=2 && PF07992:Pyridine nucleotide-disulphide oxidoreductase|PF02852:Pyridine nucleotide-disulphide oxidoreductase, dimerisation domain	Pyr_redox_2	4038	3805	3850	2017	1902	1625	825.880969754447	769.486	810.215760351366	502.412106020898	494.110697521952	405.182801268708
H3G71_RS09105	203.349295384136	206.186802408079	181.211090234738	81.4887395041526	65.1071573524958	91.4025729613574	1.31047183432471	1.32042785823361e-09	2.02588721745771e-08	cobT	NC_999999999.1	1855519	1856586	+	1068	protein_coding	nicotinate-nucleotide--dimethylbenzimidazole phosphoribosyltransferase&&sp|B1IZQ9|COBT_ECOLC Nicotinate-nucleotide--dimethylbenzimidazole phosphoribosyltransferase OS=Escherichia coli (strain ATCC 8739 / DSM 1576 / NBRC 3972 / NCIMB 8545 / WDCM 00012 / Crooks) OX=481805 GN=cobT PE=3 SV=1 && PF02277:Phosphoribosyltransferase	-	228	234	197	76	58	85	62.2199421676702	63.1401516181128	55.315876094323	25.2587236402857	20.1041330189537	28.2787477981402
H3G71_RS06805	2652.45966873869	2840.79594428908	3049.31352349318	1466.79731107475	1839.83846380587	1443.08532840167	0.846970393913259	1.36122405916284e-09	2.08120249881761e-08	H3G71_RS06805	NC_999999999.1	1353326	1358275	+	4950	protein_coding	alpha-2-macroglobulin family protein&&sp|P76578|A2MG_ECOLI Alpha-2-macroglobulin OS=Escherichia coli (strain K12) OX=83333 GN=yfhM PE=1 SV=1 && PF21142:Bacterial alpha-2 macroglobulin MG2 domain|PF17970:Bacterial Alpha-2-macroglobulin MG1 domain|PF01835:MG2 domain|PF17972:Bacterial Alpha-2-macroglobulin MG5 domain|PF17973:Bacterial Alpha-2-macroglobulin MG10 domain|PF17962:Bacterial macroglobulin…	A2M_N	2974	3224	3315	1368	1639	1342	175.10630103766	187.694198857237	200.832112025702	98.0956976284549	122.575130098549	96.3296136759861
H3G71_RS12280	226.538250120924	231.739867663781	300.792012724666	109.366466176626	59.4944713738324	110.75841194141	1.43842615546146	1.37565993525337e-09	2.09597076246243e-08	pqqU	NC_999999999.1	2485510	2487615	-	2106	protein_coding	TonB-dependent receptor PqqU&&sp|P76115|PQQU_ECOLI Pyrroloquinoline quinone transporter OS=Escherichia coli (strain K12) OX=83333 GN=pqqU PE=1 SV=1 && PF00593:TonB dependent receptor-like, beta-barrel|PF07715:TonB-dependent Receptor Plug Domain	TonB_dep_Rec	254	263	327	102	53	103	35.1512973619821	35.9880568077816	46.5633488646819	17.1913850057365	9.3163567590534	17.3776625483862
H3G71_RS18715	856.207559512153	635.302070667627	558.350922702974	339.893821352847	198.689083644686	315.070045619738	1.26314232017168	1.58287537247228e-09	2.40317655989064e-08	rhlE	NC_999999999.1	3761315	3762670	-	1356	protein_coding	ATP-dependent RNA helicase RhlE&&sp|P25888|RHLE_ECOLI ATP-dependent RNA helicase RhlE OS=Escherichia coli (strain K12) OX=83333 GN=rhlE PE=1 SV=3 && PF00271:Helicase conserved C-terminal domain|PF00270:DEAD/DEAH box helicase	DEAD	960	721	607	317	177	293	206.337209237919	153.227455910396	134.24058102707	82.9790836124103	48.3216978101278	76.775107374503
H3G71_RS17960	543.156670565522	548.950332906978	471.884717210256	1006.81482097894	881.191698650159	931.230919818065	-0.849984	1.58824339646373e-09	2.40317655989064e-08	ihfB	NC_999999999.1	3596775	3597062	-	288	protein_coding	integration host factor subunit beta&&sp|A6T704|IHFB_KLEP7 Integration host factor subunit beta OS=Klebsiella pneumoniae subsp. pneumoniae (strain ATCC 700721 / MGH 78578) OX=272620 GN=ihfB PE=3 SV=1 && PF00216:Bacterial DNA-binding protein	-	609	623	513	939	785	866	616.298078477685	623.385325279469	534.17025271542	1157.28990863065	1009.03394638592	1068.4099057813
H3G71_RS23325	168.565863278955	177.109176427452	195.928742233498	320.593856733442	400.745778876569	403.246645417753	-1.05416	1.740906451555e-09	2.62511941904582e-08	H3G71_RS23325	NC_999999999.1	4725216	4726160	-	945	protein_coding	Rpn family recombination-promoting nuclease/putative transposase&&sp|P77768|RPNB_ECOLI Recombination-promoting nuclease RpnB OS=Escherichia coli (strain K12) OX=83333 GN=rpnB PE=3 SV=1 && PF04754:Putative transposase, YhgA-like	-	189	201	213	299	357	375	58.2902616097121	61.2950303783161	67.5931391907231	112.307417676131	139.850819575526	140.997678097169
H3G71_RS22870	276.483691092466	310.161343793349	321.028784222962	79.3442989908854	60.6170085695651	160.223333779321	1.59470464103403	1.86907002331861e-09	2.80421777345626e-08	carA	NC_999999999.1	4634902	4636050	-	1149	protein_coding	glutamine-hydrolyzing carbamoyl-phosphate synthase small subunit&&sp|P0A6F2|CARA_ECO57 Carbamoyl phosphate synthase small chain OS=Escherichia coli O157:H7 OX=83334 GN=carA PE=3 SV=1 && PF00117:Glutamine amidotransferase class-I|PF00988:Carbamoyl-phosphate synthase small chain, CPSase domain	GATase	310	352	349	74	54	149	78.6335121802034	88.2843350914836	91.0878014799414	22.8602382705677	17.3981206966942	46.0764213854875
H3G71_RS19250	849.96437939071	773.64107912091	804.871593682211	323.810517503343	236.855348299597	478.519352562401	1.22393	1.87246081955945e-09	2.80421777345626e-08	dtpD	NC_999999999.1	3860156	3861634	+	1479	protein_coding	dipeptide permease DtpD&&sp|A6T6E2|DTPD_KLEP7 Dipeptide permease D OS=Klebsiella pneumoniae subsp. pneumoniae (strain ATCC 700721 / MGH 78578) OX=272620 GN=dtpD PE=3 SV=1 && PF00854:POT family	-	953	878	875	302	211	445	187.797901670235	171.075318657533	177.417	72.4782720191735	52.8132494877151	106.906555928442
H3G71_RS25420	336.239843683418	377.127997566913	344.025115471025	745.193078360343	821.697227276327	563.469979197074	-1.01025	1.90964903345864e-09	2.8501836594614e-08	aceK	NC_999999999.1	5158944	5160728	-	1785	protein_coding	bifunctional isocitrate dehydrogenase kinase/phosphatase&&sp|A6TGR8|ACEK_KLEP7 Isocitrate dehydrogenase kinase/phosphatase OS=Klebsiella pneumoniae subsp. pneumoniae (strain ATCC 700721 / MGH 78578) OX=272620 GN=aceK PE=3 SV=1 && PF06315:Isocitrate dehydrogenase kinase/phosphatase (AceK) kinase domain|PF20423:Isocitrate dehydrogenase kinase/phosphatase (AceK), regulatory domain	-	377	428	374	695	732	524	61.5558224842057	69.0981729637909	62.8330589660243	138.202419351603	151.810380517971	104.305105867647
H3G71_RS00580	2268.9500327072	1817.79219387977	1893.05798834056	1080.79801868666	1036.10183166127	1216.19188257994	0.843151581358775	1.94826802118979e-09	2.89796612779011e-08	spoT	NC_999999999.1	116812	118932	-	2121	protein_coding	bifunctional GTP diphosphokinase/guanosine-3',5'-bis pyrophosphate 3'-pyrophosphohydrolase&&sp|P0AG25|SPOT_ECO57 Guanosine-3',5'-bis(diphosphate) 3'-pyrophosphohydrolase OS=Escherichia coli O157:H7 OX=83334 GN=spoT PE=3 SV=1 && PF13291:ACT domain|PF04607:Region found in RelA / SpoT proteins|PF13328:HD domain|PF02824:TGS domain	-	2544	2063	2058	1008	923	1131	349.576675000253	280.297726475098	290.977577299905	168.68983959036	161.097811550309	189.46737496384
H3G71_RS06170	173.025277651414	175.34689606499	218.005220231639	367.77154802532	398.500704485104	383.890806437701	-1.02247	2.00794115546411e-09	2.97663709127585e-08	H3G71_RS06170	NC_999999999.1	1231384	1232385	-	1002	protein_coding	hypothetical protein&&-- && -	-	194	199	237	343	355	357	56.4286963686833	57.2329814887351	70.9308960428922	121.505366619445	131.156325156688	126.593963196944
H3G71_RS03285	57.0805039674769	55.5118314175596	115.901509490238	17.1555241061374	14.5929835445249	8.6025951022454	2.50095327860102	2.06586247924939e-09	3.05219008718731e-08	H3G71_RS03285	NC_999999999.1	661104	662927	+	1824	protein_coding	diol dehydratase reactivase subunit alpha&&sp|O68195|DDRA_KLEM8 Diol dehydratase-reactivating factor large subunit OS=Klebsiella michiganensis (strain ATCC 8724 / DSM 4798 / JCM 20051 / NBRC 3318 / NRRL B-199 / KCTC 1686 / BUCSAV 143 / CCM 1901) OX=1006551 GN=ddrA PE=1 SV=1 && PF08841:Diol dehydratase reactivase ATPase-like domain|PF18427:DD-reactivating factor swiveling domain	-	64	63	126	16	13	8	10.2263616859144	9.95352086489986	20.7157438726201	3.11360997781915	2.63843941730143	1.55839538949503
H3G71_RS01620	937.368901090909	938.414293011127	1009.07901516501	575.782277812236	493.916366122382	365.61029184543	1.00714192400782	2.15809391421598e-09	3.17775707905359e-08	glgC	NC_999999999.1	349783	351078	+	1296	protein_coding	glucose-1-phosphate adenylyltransferase&&sp|A6TF49|GLGC_KLEP7 Glucose-1-phosphate adenylyltransferase OS=Klebsiella pneumoniae subsp. pneumoniae (strain ATCC 700721 / MGH 78578) OX=272620 GN=glgC PE=3 SV=1 && PF24894:GlmU-like, C-terminal hexapeptide|PF00483:Nucleotidyl transferase	-	1051	1065	1097	537	440	340	236.354417252343	236.813044916224	253.837889204598	147.074826868929	125.682926089117	93.2151316309064
H3G71_RS25260	1161.23150258836	955.155956454518	1010.91872166486	596.154462688274	570.248895432205	587.127115728249	0.834587299432854	2.1780976393188e-09	3.19648576633141e-08	plsB	NC_999999999.1	5122744	5125167	+	2424	protein_coding	glycerol-3-phosphate 1-O-acyltransferase PlsB&&sp|A6TGV0|PLSB_KLEP7 Glycerol-3-phosphate acyltransferase OS=Klebsiella pneumoniae subsp. pneumoniae (strain ATCC 700721 / MGH 78578) OX=272620 GN=plsB PE=3 SV=1 && PF01553:Acyltransferase|PF19277:Glycerol-3-phosphate acyltransferase C-terminal region	Acyltransferase	1302	1084	1099	556	508	546	156.546865956776	128.871737063321	135.962737012158	81.4162767467363	77.5817738181064	80.0336325278289
H3G71_RS23525	91.863936072658	84.5894573981861	77.2676729934923	24.6610659025725	25.8183555018518	10.7532438778068	2.05369243490572	2.23723503941652e-09	3.27232911765324e-08	H3G71_RS23525	NC_999999999.1	4762517	4764667	+	2151	protein_coding	carbon starvation protein&&sp|P39396|BTST_ECOLI Pyruvate/proton symporter BtsT OS=Escherichia coli (strain K12) OX=83333 GN=btsT PE=1 SV=2 && PF02554:Carbon starvation protein CstA	-	103	96	84	23	23	10	13.9560598461189	12.8615064054919	11.7109923519787	3.79539068425932	3.95836678591817	1.65185564297939
H3G71_RS12140	29.4321348582302	59.036392142484	44.1529559962813	125.44977002613	127.969240313526	159.14800939154	-1.63687	2.37271165648184e-09	3.45895639489778e-08	H3G71_RS12140	NC_999999999.1	2461912	2462142	-	231	protein_coding	DUF2554 family protein&&-- && PF10829:Protein of unknown function (DUF2554)	-	33	67	48	117	114	148	41.6359011497943	83.5841323340674	62.3137774869662	179.780648849142	182.692820071925	227.647160273248
H3G71_RS26390	61.539918339936	62.5609528674084	72.6684067438796	10.7222025663359	15.7155207402576	15.0545414289295	2.24705070529409	2.41280897677694e-09	3.5057635066547e-08	H3G71_RS26390	NC_999999999.1	5367622	5369745	-	2124	protein_coding	alpha-galactosidase&&sp|P16551|RAFA_ECOLX Alpha-galactosidase OS=Escherichia coli OX=562 GN=rafA PE=1 SV=1 && PF16875:Glycosyl hydrolase family 36 N-terminal domain|PF02065:Melibiase	-	69	71	79	10	14	14	9.46805096767922	9.63307301354133	11.1539167977053	1.67114659826451	2.44006913516621	2.34199533110553
H3G71_RS18020	433.455077003027	379.771418110606	364.261886969321	209.082950043549	191.953860470289	188.181767861618	0.998805101086829	2.43403193551293e-09	3.52492809670981e-08	H3G71_RS18020	NC_999999999.1	3612040	3612657	-	618	protein_coding	DMSO/selenate family reductase complex B subunit&&sp|P18776|DMSB_ECOLI Anaerobic dimethyl sulfoxide reductase chain B OS=Escherichia coli (strain K12) OX=83333 GN=dmsB PE=1 SV=4 && PF13247:4Fe-4S dicluster domain	-	486	431	396	195	171	175	229.199572348868	200.978597288124	192.159355090268	111.999271532232	102.432139409259	100.614847962543
H3G71_RS22630	327.321	375.365717204451	393.697190966842	657.271017316389	684.747689396939	663.475147260677	-0.871302	2.52704426119126e-09	3.64758888753528e-08	ftsL	NC_999999999.1	4575406	4575771	-	366	protein_coding	cell division protein FtsL&&sp|Q7CR84|FTSL_SALTY Cell division protein FtsL OS=Salmonella typhimurium (strain LT2 / SGSC1412 / ATCC 700720) OX=99287 GN=ftsL PE=3 SV=1 && PF04999:Cell division protein FtsL	-	367	426	428	613	610	617	292.247623097873	335.420443946914	350.685254586827	594.495334617371	616.988909892027	598.985873804926
H3G71_RS15690	278.26745684145	237.907848932398	259.398616478153	120.088668742962	125.724165922061	110.75841194141	1.12137769319803	2.58014619774735e-09	3.71202672646405e-08	sapD	NC_999999999.1	3145539	3146531	+	993	protein_coding	putrescine export ABC transporter ATP-binding protein SapD&&sp|P36636|SAPD_SALTY Peptide transport system ATP-binding protein SapD OS=Salmonella typhimurium (strain LT2 / SGSC1412 / ATCC 700720) OX=99287 GN=sapD PE=2 SV=2 && PF08352:Oligopeptide/dipeptide transporter, C-terminal region|PF00005:ABC transporter	ABC_tran	312	270	282	112	112	103	91.5738248853482	78.3565906671444	85.1637313917412	40.0348159081519	41.7539322706387	36.8553447400819
H3G71_RS25230	888.315342993858	876.734480324949	831.547337929964	1343.49198156188	1616.45356185507	1535.5632257508	-0.791706	2.65595855924703e-09	3.80860985554771e-08	zur	NC_999999999.1	5119075	5119590	+	516	protein_coding	zinc uptake transcriptional repressor Zur&&sp|P0AC51|ZUR_ECOLI Zinc uptake regulation protein OS=Escherichia coli (strain K12) OX=83333 GN=zur PE=1 SV=1 && PF01475:Ferric uptake regulator family	FUR	996	995	904	1253	1440	1428	562.568803907686	555.692320268533	525.380017358617	861.926892348145	1033.09770958665	983.31124901812
H3G71_RS23035	235.457078865842	250.243811469634	253.879496978617	122.233109256229	104.39595920314	112.909060716971	1.12250118642208	2.94609414695127e-09	4.21089938658702e-08	H3G71_RS23035	NC_999999999.1	4670328	4671758	+	1431	protein_coding	alanine/glycine:cation symporter family protein&&sp|P30143|YAAJ_ECOLI Uncharacterized transporter YaaJ OS=Escherichia coli (strain K12) OX=83333 GN=yaaJ PE=3 SV=1 && PF01235:Sodium:alanine symporter family	-	264	284	276	114	93	105	53.7687947762543	57.1925844325976	57.839465371812	28.2770616853513	24.0586870523935	26.0712687802313
H3G71_RS08910	759.884209067035	658.211715379635	741.401719437557	211.227390556817	416.461299616827	165.599955718224	1.44588848262754	3.07265364171875e-09	4.37753382463048e-08	rfbA	NC_999999999.1	1814080	1814949	+	870	protein_coding	glucose-1-phosphate thymidylyltransferase RfbA&&sp|P55257|RMLA_YEREN Glucose-1-phosphate thymidylyltransferase OS=Yersinia enterocolitica OX=630 GN=rmlA PE=3 SV=1 && PF00483:Nucleotidyl transferase	-	852	747	806	197	371	154	285.421280985487	247.435702919363	277.824544425007	80.3740837722557	157.864059013753	62.8946884091374
H3G71_RS25985	9866.00835762858	7598.07178275582	7931.89457408195	4983.67975283291	5017.74126492511	4449.69231663644	0.813435447871702	3.12200521686145e-09	4.43344947947833e-08	rho	NC_999999999.1	5279157	5280416	-	1260	protein_coding	transcription termination factor Rho&&sp|P0AG32|RHO_ECO57 Transcription termination factor Rho OS=Escherichia coli O157:H7 OX=83334 GN=rho PE=3 SV=1 && PF07498:Rho termination factor, N-terminal domain|PF00006:ATP synthase alpha/beta family, nucleotide-binding domain|PF07497:Rho termination factor, RNA-binding domain	ATP-synt_ab	11062	8623	8623	4648	4470	4138	2558.7574362168	1972.19047370231	2052.30858887889	1309.37678267221	1313.3049653416	1166.89678393217
H3G71_RS17140	68.6749813358706	81.9460368544927	68.069140494267	160.833038495038	167.25804216417	264.529799394046	-1.43818	3.28151806342525e-09	4.64493589106774e-08	H3G71_RS17140	NC_999999999.1	3433049	3433435	+	387	protein_coding	MysB family protein&&sp|P25738|MSYB_ECOLI Acidic protein MsyB OS=Escherichia coli (strain K12) OX=83333 GN=msyB PE=1 SV=1 && PF13984:MsyB protein	-	77	93	74	150	149	246	57.9890199476463	69.2521082545709	57.3423617766043	137.578115298986	142.529221044825	225.858606217047
H3G71_RS06460	12718.2497902534	16352.1994832868	17960.1347047373	25749.3694630556	29617.0213722112	29760.677756218	-0.856023	4.87159092513053e-09	6.87348584548963e-08	raiA	NC_999999999.1	1277859	1278194	-	336	protein_coding	ribosome-associated translation inhibitor RaiA&&sp|P0AD51|YFIA_ECO57 Ribosome-associated factor Y OS=Escherichia coli O157:H7 OX=83334 GN=yfiA PE=3 SV=2 && PF02482:Sigma 54 modulation protein / S30EA ribosomal protein	-	14260	18558	19525	24015	26384	27676	12369.3322999181	15916.6955283693	17426.3561976083	25369.5272987359	29068.9917831986	29266.8880426294
H3G71_RS04860	668.912155868869	897.000704493265	832.467191179887	1362.79194618129	1646.76206613985	1419.42819187049	-0.884796	5.08788099689067e-09	7.15564801742188e-08	rppH	NC_999999999.1	967332	967862	+	531	protein_coding	RNA pyrophosphohydrolase&&sp|A6TDG6|RPPH_KLEP7 RNA pyrophosphohydrolase OS=Klebsiella pneumoniae subsp. pneumoniae (strain ATCC 700721 / MGH 78578) OX=272620 GN=rppH PE=3 SV=1 && PF00293:NUDIX domain	NUDIX	750	1018	905	1271	1467	1320	411.654389899096	552.477	511.103529211304	849.610930557679	1022.73754893967	883.26681058837
H3G71_RS03050	586.858931415621	797.43186401415	730.363480438486	1323.11979668585	1303.26568424565	1220.49318013107	-0.863233	5.11817172207927e-09	7.17525160271049e-08	H3G71_RS03050	NC_999999999.1	614158	614526	-	369	protein_coding	DUF805 domain-containing protein&&sp|P64591|YHAH_ECO57 Inner membrane protein YhaH OS=Escherichia coli O157:H7 OX=83334 GN=yhaH PE=3 SV=1 && PF05656:Protein of unknown function (DUF805)	-	658	905	794	1234	1161	1135	519.715340639438	706.778335359724	645.281119240878	1187.0195047146	1164.75467379617	1092.90395364099
H3G71_RS24425	21.4051889878038	37.8890277929375	26.6757442477533	107.222025663359	86.4353640714169	96.7791949002608	-1.7556	5.43386762002731e-09	7.59357041932479e-08	H3G71_RS24425	NC_999999999.1	4951922	4952197	+	276	protein_coding	DUF1471 domain-containing protein&&sp|P0AF88|YJFY_ECO57 Uncharacterized protein YjfY OS=Escherichia coli O157:H7 OX=83334 GN=yjfY PE=3 SV=1 && PF07338:YdgH/BhsA/McbA-like domain	-	24	43	29	100	77	90	25.3435920042226	44.8973170275952	31.5096614874084	128.605629518617	103.27857839497	115.863309392891
H3G71_RS10050	80.2694587042643	103.97454138527	91.9853249922527	203.721848760381	203.179232427616	220.441499495038	-1.18326	5.46811981865901e-09	7.61717770294467e-08	H3G71_RS10050	NC_999999999.1	2052558	2052743	+	186	protein_coding	YoaH family protein&&sp|A6TAY2|Y2292_KLEP7 UPF0181 protein KPN78578_22920 OS=Klebsiella pneumoniae subsp. pneumoniae (strain ATCC 700721 / MGH 78578) OX=272620 GN=KPN78578_22920 PE=3 SV=1 && PF03701:Uncharacterised protein family (UPF0181)	-	90	118	100	190	181	205	141.02482647511	182.822683290163	161.228523739798	362.584903868617	360.242	391.609680134396
H3G71_RS25345	610.939769026901	440.570090615552	496.720754958165	240.177337485923	288.492	227.968770209503	1.03347271891633	5.64732187838942e-09	7.84191405138378e-08	lysC	NC_999999999.1	5141767	5143116	+	1350	protein_coding	lysine-sensitive aspartokinase 3&&sp|P08660|AK3_ECOLI Lysine-sensitive aspartokinase 3 OS=Escherichia coli (strain K12) OX=83333 GN=lysC PE=1 SV=2 && PF22468:ACT domain|PF00696:Amino acid kinase family	AA_kinase	685	500	540	224	257	212	147.884552602418	106.732639962242	119.95402166241	58.8956625137702	70.4738443743338	55.7974811456532
H3G71_RS24730	2028.14165659441	2557.9499461139	2502.00083978927	3936.1205621019	3973.78167289371	5276.61677083978	-0.895631	5.7171921242442e-09	7.91389244201373e-08	groL	NC_999999999.1	5010797	5012443	-	1647	protein_coding	chaperonin GroEL&&sp|A6TH53|CH60_KLEP7 Chaperonin GroEL OS=Klebsiella pneumoniae subsp. pneumoniae (strain ATCC 700721 / MGH 78578) OX=272620 GN=groEL PE=3 SV=1 && PF00118:TCP-1/cpn60 chaperonin family	-	2274	2903	2720	3671	3540	4907	402.404538252839	507.942383295718	495.256434307461	791.151848243744	795.679687073871	1058.60748523709
H3G71_RS26250	2089.68157493435	2019.57329538169	1789.11457109931	3095.49988090116	3245.2550328632	3459.31855549043	-0.732419	5.94104148312159e-09	8.19788994589231e-08	rpmE	NC_999999999.1	5338001	5338213	-	213	protein_coding	50S ribosomal protein L31&&sp|A6TGC6|RL31_KLEP7 Large ribosomal subunit protein bL31 OS=Klebsiella pneumoniae subsp. pneumoniae (strain ATCC 700721 / MGH 78578) OX=272620 GN=rpmE PE=3 SV=1 && PF01197:Ribosomal protein L31	-	2343	2292	1945	2887	2891	3217	3205.96438853416	3100.95901005792	2738.38699687075	4811.00980600884	5024.54912252916	5366.41134603407
H3G71_RS25505	274.699925343482	281.964857993954	330.227316722187	124.377549769496	154.910133011111	139.792170411488	1.08195055665434	5.97742916909796e-09	8.22224426144259e-08	nfi	NC_999999999.1	5179546	5180217	-	672	protein_coding	deoxyribonuclease V&&sp|A6TGQ5|NFI_KLEP7 Endonuclease V OS=Klebsiella pneumoniae subsp. pneumoniae (strain ATCC 700721 / MGH 78578) OX=272620 GN=nfi PE=3 SV=1 && PF04493:Endonuclease V	-	308	320	359	116	138	130	133.581849522257	137.227679951454	160.206450062519	61.2713963492268	76.0218478259819	68.7363680723701
H3G71_RS11925	1355.66196922758	1214.21116973646	1197.64893139913	2014.70186221451	2054.24306819082	2171.07993892918	-0.727914	6.16633561176922e-09	8.4201715069607e-08	tyrS	NC_999999999.1	2418536	2419810	+	1275	protein_coding	tyrosine--tRNA ligase&&sp|A6T9Y5|SYY_KLEP7 Tyrosine--tRNA ligase OS=Klebsiella pneumoniae subsp. pneumoniae (strain ATCC 700721 / MGH 78578) OX=272620 GN=tyrS PE=3 SV=1 && PF22421:Tyrosine--tRNA ligase SYY-like C-terminal domain|PF00579:tRNA synthetases class I (W and Y)	-	1520	1378	1302	1879	1830	2019	347.455677046127	311.458400190994	306.235561185211	523.101128555866	531.336331812899	562.650405048648
H3G71_RS26565	1507.28205789119	1577.24092440368	1452.44828162767	2392.12339254953	2595.30599653397	3551.79645283957	-0.912383	6.17879175921802e-09	8.4201715069607e-08	dsbA	NC_999999999.1	5403928	5404551	-	624	protein_coding	thiol:disulfide interchange protein DsbA&&sp|P0A2I0|DSBA_SALEN Thiol:disulfide interchange protein DsbA OS=Salmonella enteritidis OX=149539 GN=dsbA PE=3 SV=1 && PF01323:DSBA-like thioredoxin domain	DSBA	1690	1790	1579	2231	2312	3303	789.347292631517	826.664822015249	758.843750821095	1269.06551297861	1371.61380737535	1880.77345112576
H3G71_RS20350	119.512305181905	95.1631395729593	125.100041989464	286.282808521168	225.62997634227	246.249284801775	-1.15896	6.18539521727968e-09	8.4201715069607e-08	H3G71_RS20350	NC_999999999.1	4099725	4100366	-	642	protein_coding	helix-turn-helix domain-containing protein&&-- && PF15977:Winged helix-turn-helix DNA binding	-	134	108	136	267	201	229	60.8325160101356	48.4785635716351	63.5270519707467	147.620031939033	115.901655035792	126.739782050334
H3G71_RS24540	1091.66463837799	1033.57743258409	1114.8621389061	1713.40797010047	1775.85384364911	1820.52418851268	-0.712663	6.19807519769441e-09	8.4201715069607e-08	hfq	NC_999999999.1	4973444	4973752	-	309	protein_coding	RNA chaperone Hfq&&sp|A8AMM9|HFQ_CITK8 RNA-binding protein Hfq OS=Citrobacter koseri (strain ATCC BAA-895 / CDC 4225-83 / SGSC4696) OX=290338 GN=hfq PE=3 SV=1 && PF17209:Hfq protein	-	1224	1173	1212	1598	1582	1693	1154.4867347943	1093.95774765183	1176.24817358286	1835.63934265136	1895.29408825085	1946.75357257812
H3G71_RS12450	15.162008866361	18.5039438058532	11.0382389990703	50.3943520617786	161.645356185507	52.6908950012531	-2.56222	6.57041781470471e-09	8.89845474411244e-08	H3G71_RS12450	NC_999999999.1	2525386	2526549	+	1164	protein_coding	muconate cycloisomerase family protein&&sp|P08310|CATB_PSEPU Muconate cycloisomerase 1 OS=Pseudomonas putida OX=303 GN=catB PE=1 SV=4 && PF13378:Enolase C-terminal domain-like|PF02746:Mandelate racemase / muconate lactonizing enzyme, N-terminal domain	MR_MLE_N	17	21	12	47	144	49	4.25659126875045	5.19908993630508	3.09159849645387	14.332235619549	45.7971149610577	14.9573825527822
H3G71_RS11825	11044.1856348323	12202.0292296883	12005.9246179888	18423.9606697349	18255.8224142007	18839.6832739174	-0.655286	6.96975519357009e-09	9.4102417813494e-08	sodB	NC_999999999.1	2401993	2402574	-	582	protein_coding	superoxide dismutase [Fe]&&sp|P0A2F5|SODF_SALTI Superoxide dismutase [Fe] OS=Salmonella typhi OX=90370 GN=sodB PE=3 SV=2 && PF02777:Iron/manganese superoxide dismutases, C-terminal domain|PF00081:Iron/manganese superoxide dismutases, alpha-hairpin domain	-	12383	13848	13052	17183	16263	17520	6201.10231540433	6856.85689885264	6725.25726261931	10479.6087085408	10344.4233418289	10696.0547887651
H3G71_RS24055	260.429799351613	290.776259806265	321.028784222962	125.44977002613	104.39595920314	159.14800939154	1.16373145619762	7.04741878382509e-09	9.4859121544247e-08	miaE	NC_999999999.1	4878726	4879490	-	765	protein_coding	tRNA isopentenyl-2-thiomethyl-A-37 hydroxylase MiaE&&sp|Q08015|MIAE_SALTY tRNA 2-(methylsulfanyl)-N(6)-isopentenyladenosine(37) hydroxylase OS=Salmonella typhimurium (strain LT2 / SGSC1412 / ATCC 700720) OX=99287 GN=miaE PE=1 SV=1 && PF06175:tRNA-(MS[2]IO[6]A)-hydroxylase (MiaE)	-	292	330	349	117	93	148	111.246773791084	124.312133603082	136.810305752226	54.2867057309174	45.0038969568302	68.7405150629023
H3G71_RS22900	37.4590807286567	44.9381492427863	53.3514884955066	5.36110128316793	4.49014878293075	7.52727071446473	2.96193301186119	7.14762674109235e-09	9.59137190823034e-08	citC	NC_999999999.1	4641212	4642240	-	1029	protein_coding	[citrate (pro-3S)-lyase] ligase&&sp|P45410|CITC_KLEPN [Citrate [pro-3S]-lyase] ligase OS=Klebsiella pneumoniae OX=573 GN=citC PE=4 SV=1 && PF08218:Citrate lyase ligase C-terminal domain	-	42	51	58	5	4	7	11.8959717570841	14.2828809745391	16.9031420223999	1.72474022094938	1.43904118925254	2.41710305309433
H3G71_RS00205	176.592809149382	166.535494252679	164.653731736132	337.74938083958	307.575191630756	357.007696743184	-0.981278	7.53359511900072e-09	1.00784802994437e-07	H3G71_RS00205	NC_999999999.1	40714	41166	+	453	protein_coding	DUF1198 family protein&&sp|P0ADL5|YICN_ECO57 Uncharacterized protein YicN OS=Escherichia coli O157:H7 OX=83334 GN=yicN PE=4 SV=2 && PF06711:Protein of unknown function (DUF1198)	-	198	189	179	315	274	332	127.389313451689	120.233258659453	118.497626255913	246.820605526458	223.913856040285	260.406837534693
H3G71_RS06775	122.18795380538	181.514877333608	160.05446548652	420.310340600366	398.500704485104	267.755772557388	-1.22807	7.87063674840608e-09	1.04973720522814e-07	fdx	NC_999999999.1	1348354	1348689	+	336	protein_coding	ISC system 2Fe-2S type ferredoxin&&sp|P0A9R5|FER_ECO57 2Fe-2S ferredoxin OS=Escherichia coli O157:H7 OX=83334 GN=fdx PE=3 SV=2 && PF00111:2Fe-2S iron-sulfur cluster binding domain	Fer2	137	206	174	392	355	249	118.835801198371	176.680637937497	155.297617330799	414.110127049947	391.126898235124	263.313163846464
H3G71_RS26835	255.970384979154	190.326279145919	198.688301983266	77.1998584776182	80.8226780927534	107.532438778068	1.27981200967052	8.13834521571328e-09	1.08215329716818e-07	rnpA	NC_999999999.1	5461652	5462011	-	360	protein_coding	ribonuclease P protein component&&sp|B5XZP6|RNPA_KLEP3 Ribonuclease P protein component OS=Klebsiella pneumoniae (strain 342) OX=507522 GN=rnpA PE=3 SV=1 && PF00825:Ribonuclease P	-	287	216	216	72	72	100	232.351459472047	172.906876738832	179.931032493615	70.9903074942766	74.0386691870433	98.6983746680186
H3G71_RS11485	39.2428464776403	33.483326886782	29.4353039975209	112.583126946527	95.4156616372784	100.005168063603	-1.59165	8.39725236534696e-09	1.11320674861458e-07	H3G71_RS11485	NC_999999999.1	2339451	2340092	-	642	protein_coding	hypothetical protein&&-- && -	-	44	38	32	105	85	93	19.9748560033281	17.0572723677975	14.9475416401757	58.052821549058	49.0131377017031	51.4707411820134
H3G71_RS17615	43.7022608500995	41.4135885178619	58.8706079950417	283.066147751267	188.586248883091	81.7246534713314	-1.94323	8.5327618022713e-09	1.1277638189267e-07	H3G71_RS17615	NC_999999999.1	3515210	3516490	+	1281	protein_coding	NAD(P)/FAD-dependent oxidoreductase&&sp|P37906|PUUB_ECOLI Gamma-glutamylputrescine oxidoreductase OS=Escherichia coli (strain K12) OX=83333 GN=puuB PE=1 SV=2 && PF01266:FAD dependent oxidoreductase	DAO	49	47	64	264	168	76	11.1484106903821	10.5732802585546	14.9825475924946	73.1516049121351	48.5499470078972	21.0803085941997
H3G71_RS06875	1405.60741019912	1206.28090810538	1181.09157290052	766.637483493015	726.281565639048	576.373871850442	0.874312977738237	8.80685637855634e-09	1.1604950687419e-07	guaA	NC_999999999.1	1374597	1376174	+	1578	protein_coding	glutamine-hydrolyzing GMP synthase&&sp|A6TCC2|GUAA_KLEP7 GMP synthase [glutamine-hydrolyzing] OS=Klebsiella pneumoniae subsp. pneumoniae (strain ATCC 700721 / MGH 78578) OX=272620 GN=guaA PE=3 SV=1 && PF00117:Glutamine amidotransferase class-I|PF00958:GMP synthase C terminal domain	GATase	1576	1369	1284	715	647	536	291.081914755723	250.010048854521	244.01293379996	160.830386116628	151.783963764312	120.689723548421
H3G71_RS05315	297.88888008027	290.776259806265	262.15817622792	156.544157468504	125.724165922061	97.8545192880415	1.16241475727803	9.17092741391689e-09	1.20485118240321e-07	queF	NC_999999999.1	1060142	1060987	-	846	protein_coding	NADPH-dependent 7-cyano-7-deazaguanine reductase QueF&&sp|A6TD67|QUEF_KLEP7 NADPH-dependent 7-cyano-7-deazaguanine reductase OS=Klebsiella pneumoniae subsp. pneumoniae (strain ATCC 700721 / MGH 78578) OX=272620 GN=queF PE=3 SV=1 && PF14489:QueF-like protein|PF14819:Nitrile reductase, 7-cyano-7-deazaguanine-reductase N-term	-	334	330	285	146	112	91	115.064700813498	112.40990804534	101.025106896533	61.2564119040448	49.0090481616362	38.2193706161263
H3G71_RS04380	158.755151659545	195.613120233305	182.13094348466	365.627107512053	313.18787760942	455.937540419006	-1.08109	9.5781857990046e-09	1.25246427617638e-07	H3G71_RS04380	NC_999999999.1	872412	872771	-	360	protein_coding	copper resistance protein&&-- && -	-	178	222	198	341	279	424	144.106480090677	177.709845537133	164.936779785814	336.217984104838	286.899843099793	418.481108592399
H3G71_RS16215	478.049220727619	610.630145593156	613.542117698325	947.842706864091	1048.44974081433	1090.37892920961	-0.858675	9.59042836816918e-09	1.25246427617638e-07	msrB	NC_999999999.1	3255136	3255549	-	414	protein_coding	peptide-methionine (R)-S-oxide reductase MsrB&&sp|A6T7R0|MSRB_KLEP7 Peptide methionine sulfoxide reductase MsrB OS=Klebsiella pneumoniae subsp. pneumoniae (strain ATCC 700721 / MGH 78578) OX=272620 GN=msrB PE=3 SV=1 && PF01641:SelR domain	-	536	693	667	884	934	1014	377.337925396204	482.385127133698	483.148142806929	757.915843296383	835.170495419063	870.262190551051
H3G71_RS23310	272.916159594499	248.481531107172	305.391278974279	131.883091565931	111.131182377536	143.01814357483	1.09766537182832	1.01075788046151e-08	1.31608474168104e-07	dnaC	NC_999999999.1	4721318	4722055	+	738	protein_coding	DNA replication protein DnaC&&sp|P0AEF2|DNAC_ECO57 Replicative helicase loader DnaC OS=Escherichia coli O157:H7 OX=83334 GN=dnaC PE=3 SV=1 && PF01695:IstB-like ATP binding protein	-	306	282	332	123	99	133	120.845664312818	110.116845619581	134.907639539025	59.1585895785638	49.6600829913095	64.0335796626657
H3G71_RS20465	216.727538501514	229.096447120087	219.844926731484	404.227036750862	410.848613638163	421.527160010025	-0.89344	1.01851261518947e-08	1.3222583891868e-07	H3G71_RS20465	NC_999999999.1	4129706	4130572	+	867	protein_coding	GNAT family N-acetyltransferase&&-- && PF13527:Acetyltransferase (GNAT) domain	-	243	260	239	377	366	392	81.6870448163785	86.4201998310194	82.667275597797	154.344555509471	156.275391709676	160.649534407737
H3G71_RS10235	594.885877286048	321.616166149353	289.753773725596	78.2720787342518	61.7395457652978	30.1090828578589	2.82608205559312	1.04949823647063e-08	1.35846556390357e-07	tdcC	NC_999999999.1	2088243	2089574	+	1332	protein_coding	threonine/serine transporter TdcC&&sp|B5XVZ7|TDCC_KLEP3 Threonine/serine transporter TdcC OS=Klebsiella pneumoniae (strain 342) OX=507522 GN=tdcC PE=3 SV=1 && -	-	667	365	315	73	55	28	145.944461312605	78.9677302423344	70.9187628071681	19.4530497262845	15.2857612811088	7.4690661910933
H3G71_RS18920	1051.52990902586	1204.51862774292	1343.90559813681	2001.83521913491	2327.01960675386	1971.06960280198	-0.807363	1.15653621079916e-08	1.48912054085209e-07	hutI	NC_999999999.1	3802954	3804273	-	1320	protein_coding	imidazolonepropionase&&sp|A6T6K7|HUTI_KLEP7 Imidazolonepropionase OS=Klebsiella pneumoniae subsp. pneumoniae (strain ATCC 700721 / MGH 78578) OX=272620 GN=hutI PE=3 SV=1 && PF01979:Amidohydrolase family	Amidohydro_1	1179	1367	1461	1867	2073	1833	260.319009234282	298.439015785332	331.918230395419	502.041303378085	581.371822820987	493.40214754494
H3G71_RS02415	613.615417650376	652.043734111018	541.793564204368	942.481605580923	1111.31182377536	1197.91136798767	-0.84701	1.1572244859402e-08	1.48912054085209e-07	msrQ	NC_999999999.1	490199	490807	-	609	protein_coding	protein-methionine-sulfoxide reductase heme-binding subunit MsrQ&&sp|A6TES0|MSRQ_KLEP7 Protein-methionine-sulfoxide reductase heme-binding subunit MsrQ OS=Klebsiella pneumoniae subsp. pneumoniae (strain ATCC 700721 / MGH 78578) OX=272620 GN=msrQ PE=3 SV=1 && PF01794:Ferric reductase like transmembrane component	Ferric_reduct	688	740	589	879	990	1114	329.258620586879	350.167	290.036612311821	512.319214182833	601.792138712421	649.950676138952
H3G71_RS22475	2125.35688991402	1920.00445490258	1822.22928809653	1155.85343665101	1222.4430061529	916.176378389136	0.832893357830257	1.16612511500319e-08	1.49618625866491e-07	aceE	NC_999999999.1	4538202	4540865	-	2664	protein_coding	pyruvate dehydrogenase (acetyl-transferring), homodimeric type&&sp|P0AFG9|ODP1_ECO57 Pyruvate dehydrogenase E1 component OS=Escherichia coli O157:H7 OX=83334 GN=aceE PE=1 SV=2 && PF17831:Pyruvate dehydrogenase E1 component middle domain|PF22613:Transketolase-like TK C-terminal domain	-	2383	2179	1981	1078	1089	852	260.708884038934	235.713266024721	223.000109715873	143.632791814621	151.329036682977	113.636507050205
H3G71_RS29700	218.511304250497	278.440297269029	245.600817729315	127.594210539397	85.3128268756842	111.83373632919	1.1919690387148	1.21208019759597e-08	1.55061455016067e-07	H3G71_RS29700	NC_999999999.1	5829862	5830179	+	318	protein_coding	nuclease&&sp|P13658|MBEA_ECOLX DNA relaxase MbeA OS=Escherichia coli OX=562 GN=mbeA PE=1 SV=1 && -	-	245	316	267	119	76	104	224.545819094017	286.36568684209	251.790281319681	132.827776600926	88.4738814184794	116.20336942046
H3G71_RS17155	1214.74447505787	1167.51074013121	1255.59968614425	778.431906315984	703.830821724395	679.605013077387	0.750694583645138	1.24584321318379e-08	1.58917442425885e-07	mdoG	NC_999999999.1	3436251	3437804	-	1554	protein_coding	glucans biosynthesis protein MdoG&&sp|B5XXK6|OPGG_KLEP3 Glucans biosynthesis protein G OS=Klebsiella pneumoniae (strain 342) OX=507522 GN=mdoG PE=3 SV=1 && PF04349:Periplasmic glucan biosynthesis protein, MdoG	-	1362	1325	1365	726	627	632	255.441880027117	245.712	263.412547569481	165.826780054198	149.363724518263	144.503566309315
H3G71_RS01805	1367.25644659597	1268.84186097279	1275.83645764254	836.331800174198	754.344995532365	640.893335117283	0.809843169863858	1.25222458112218e-08	1.59268448172874e-07	aroB	NC_999999999.1	394203	395297	+	1095	protein_coding	3-dehydroquinate synthase&&sp|A6TF13|AROB_KLEP7 3-dehydroquinate synthase OS=Klebsiella pneumoniae subsp. pneumoniae (strain ATCC 700721 / MGH 78578) OX=272620 GN=aroB PE=3 SV=1 && PF01761:3-dehydroquinate synthase N-terminal|PF24621:3-dehydroquinate synthase C-terminal	-	1533	1440	1387	780	672	596	408.031831267984	378.973976413878	379.854401930965	252.842191075506	227.18714928627	193.394733048128
H3G71_RS16205	328.212897812992	330.427567961664	332.986876471955	520.02682446729	656.684259503622	651.646578995089	-0.882503	1.27704869075274e-08	1.61956348411071e-07	yajD	NC_999999999.1	3254375	3254719	+	345	protein_coding	HNH nuclease YajD&&sp|P0A1S9|YAJD_SALTI Putative HNH nuclease YajD OS=Salmonella typhi OX=90370 GN=yajD PE=3 SV=1 && PF01844:HNH endonuclease	HNH	368	375	362	485	585	606	310.881395251798	313.237095541362	314.661998853568	498.989842532234	627.719151803193	624.117026596375
H3G71_RS11325	211.376241254563	227.334166757625	246.520670979237	459.982490095809	443.402192314411	393.568725927727	-0.920645	1.30628295248224e-08	1.65186443674123e-07	H3G71_RS11325	NC_999999999.1	2305807	2306964	+	1158	protein_coding	M20 aminoacylase family protein&&sp|P45493|HIPO_CAMJE Hippurate hydrolase OS=Campylobacter jejuni subsp. jejuni serotype O:2 (strain ATCC 700819 / NCTC 11168) OX=192222 GN=hipO PE=1 SV=2 && PF07687:Peptidase dimerisation domain|PF01546:Peptidase family M20/M25/M40	Peptidase_M20	237	258	268	429	395	366	59.6493609736691	64.2054896353175	69.4034494937951	131.497590306756	126.274932335415	112.301363093766
H3G71_RS27760	5390.54009342859	5370.54940460358	4965.3678430818	8370.82354353841	7825.20679145256	9274.67284460833	-0.69565	1.31348987146576e-08	1.65517212188759e-07	H3G71_RS27760	NC_999999999.1	5607675	5607824	+	150	protein_coding	Hok/Gef family protein&&sp|P13970|SRNB_ECOLI Protein SrnB OS=Escherichia coli (strain K12) OX=83333 GN=srnB PE=3 SV=1 && PF01848:Hok/gef family	-	6044	6095	5398	7807	6971	8625	11743.5447056367	11709.6379302576	10791.8634822282	18474.0443535939	17204.1187634293	20430.5635562798
H3G71_RS24110	67.7830984613788	91.6385788480349	92.9051782421752	23.5888456459389	17.960595131723	27.9584340822976	1.85755131290999	1.31644273140102e-08	1.65517212188759e-07	pyrI	NC_999999999.1	4888883	4889344	+	462	protein_coding	aspartate carbamoyltransferase regulatory subunit&&sp|A6THH3|PYRI_KLEP7 Aspartate carbamoyltransferase regulatory chain OS=Klebsiella pneumoniae subsp. pneumoniae (strain ATCC 700721 / MGH 78578) OX=272620 GN=pyrI PE=3 SV=1 && PF02748:Aspartate carbamoyltransferase regulatory chain, metal binding domain|PF01948:Aspartate carbamoyltransferase regulatory chain, allosteric domain	-	76	104	101	22	16	26	47.9443710209753	64.8712668861418	65.5592867310791	16.9024541653039	12.8205487769772	19.9960343483258
H3G71_RS20635	551.183616435948	544.544632000823	516.037673206538	315.232755450275	277.266687345974	301.090828578589	0.850707254517175	1.34486801678823e-08	1.68608024504764e-07	copA	NC_999999999.1	4158514	4161015	+	2502	protein_coding	copper-exporting P-type ATPase CopA&&sp|Q8ZR95|COPA_SALTY Copper-exporting P-type ATPase OS=Salmonella typhimurium (strain LT2 / SGSC1412 / ATCC 700720) OX=99287 GN=copA PE=1 SV=3 && PF00702:haloacid dehalogenase-like hydrolase|PF00122:E1-E2 ATPase|PF00403:Heavy-metal-associated domain	E1-E2_ATPase	618	618	561	294	247	280	71.9891720119945	71.1806886654663	67.2404138215548	41.7089336597069	36.5458658856908	39.7633739669715
H3G71_RS19155	9370.12147941112	7746.10333320264	8412.97782379143	5289.26252597348	4523.82489880273	5407.80634614902	0.746052676890323	1.44055680167091e-08	1.80090120961024e-07	cydB	NC_999999999.1	3838180	3839319	-	1140	protein_coding	cytochrome d ubiquinol oxidase subunit II&&sp|P0ABK4|CYDB_ECO57 Cytochrome bd-I ubiquinol oxidase subunit 2 OS=Escherichia coli O157:H7 OX=83334 GN=cydB PE=3 SV=1 && PF02322:Cytochrome bd terminal oxidase subunit II	-	10506	8791	9146	4933	4030	5029	2685.95389680542	2222.25782662437	2405.91991693948	1535.94380205819	1308.66595098151	1567.4340827541
H3G71_RS09545	73.1343957083297	80.1837564920305	76.3478197435697	154.399716955236	226.752513538003	174.202550820469	-1.27292	1.44822452797223e-08	1.80534353089265e-07	rcsA	NC_999999999.1	1956949	1957572	-	624	protein_coding	transcriptional regulator RcsA&&sp|P05338|RCSA_KLEAE Transcriptional regulatory protein RcsA OS=Klebsiella aerogenes OX=548 GN=rcsA PE=3 SV=1 && PF00196:Bacterial regulatory proteins, luxR family	GerE	82	91	83	144	202	162	38.2996911217659	42.0259769851328	39.8885568829328	81.9118932626268	119.838230575182	92.2450194012635
H3G71_RS05295	62.4318012144278	45.8192894240174	40.4735429965912	9.64998230970228	6.73522317439612	7.52727071446473	2.6350267692164	1.50663962698184e-08	1.87284268645787e-07	H3G71_RS05295	NC_999999999.1	1054351	1055292	-	942	protein_coding	aliphatic sulfonate ABC transporter substrate-binding protein&&sp|P75853|SSUA_ECOLI Putative aliphatic sulfonates-binding protein OS=Escherichia coli (strain K12) OX=83333 GN=ssuA PE=1 SV=2 && PF09084:NMT1/THI5 like	-	70	52	44	9	6	7	21.6577405131627	15.9079221344997	14.0073698331901	3.39125672743359	2.35791940086125	2.64033868538648
H3G71_RS09945	2916.45699958827	2903.35689715649	2756.80019001781	1758.44122087908	1657.98743809718	1896.87222004511	0.690743661401844	1.52697630953554e-08	1.8927604650401e-07	prc	NC_999999999.1	2030711	2032759	+	2049	protein_coding	carboxy terminal-processing peptidase&&sp|P43669|PRC_SALTY Tail-specific protease OS=Salmonella typhimurium (strain LT2 / SGSC1412 / ATCC 700720) OX=99287 GN=prc PE=3 SV=2 && PF00595:PDZ domain|PF03572:Peptidase family S41|PF17804:Tail specific protease N-terminal domain|PF11818:C-terminal domain of tail specific protease (DUF3340)	Peptidase_S41	3270	3295	2997	1640	1477	1764	465.127270531377	463.419683467099	438.631287118403	284.099815252839	266.849961906449	305.892707902287
H3G71_RS22925	607.372237528933	601.818743780845	528.915618705453	259.477302105328	347.986530677133	312.919396844177	0.917873754558871	1.60828412606915e-08	1.98792978737787e-07	H3G71_RS22925	NC_999999999.1	4647524	4649152	+	1629	protein_coding	sensor histidine kinase&&sp|P52687|CITA_KLEPN Sensor histidine kinase CitA OS=Klebsiella pneumoniae OX=573 GN=citA PE=1 SV=1 && PF02518:Histidine kinase-, DNA gyrase B-, and HSP90-like ATPase|PF17203:Single cache domain 3	HATPase_c	681	683	575	242	310	291	121.840602075549	120.826065902008	105.852612731562	52.7306765304326	70.4480891589423	63.4723249246263
H3G71_RS15630	1676.73980404463	1864.49262348502	1800.15281009839	2726.65611261921	2890.53327901167	2953.91609323352	-0.682251	1.68987234553543e-08	2.08291007084535e-07	H3G71_RS15630	NC_999999999.1	3137809	3138885	+	1077	protein_coding	ParA family protein&&-- && PF13614:AAA domain	-	1880	2116	1957	2543	2575	2747	508.754372452454	566.188410986333	544.916481878682	838.107483555921	885.095511404997	906.266
H3G71_RS09095	502.130058338898	581.552519612529	536.274444704833	1055.06473252745	1247.13882445902	815.095885937752	-0.944079	1.75010703288685e-08	2.15111194966596e-07	H3G71_RS09095	NC_999999999.1	1854113	1854436	+	324	protein_coding	DUF496 family protein&&sp|B5XPI0|Y1722_KLEP3 UPF0265 protein KPK_1722 OS=Klebsiella pneumoniae (strain 342) OX=507522 GN=KPK_1722 PE=3 SV=1 && PF04363:Protein of unknown function (DUF496)	-	563	660	583	984	1111	758	506.441624788085	587.029519792331	539.607983249884	1078.00096565383	1269.39755350008	831.259644426201
H3G71_RS25890	1275.39251052331	957.799376998211	1129.57979090486	663.70433885619	615.150383261512	462.389486745691	0.949587325102144	1.81694820221846e-08	2.22703036629458e-07	hemX	NC_999999999.1	5261162	5262343	+	1182	protein_coding	uroporphyrinogen-III C-methyltransferase&&sp|P09127|HEMX_ECOLI Protein HemX OS=Escherichia coli (strain K12) OX=83333 GN=hemX PE=1 SV=1 && PF04375:HemX, putative uroporphyrinogen-III C-methyltransferase	-	1430	1087	1228	619	548	430	352.601836302404	265.016603236196	311.55570770186	185.884096188482	171.629402345599	129.259800326644
H3G71_RS03610	432.563194128535	416.779305722313	439.689853462968	242.321777999191	212.159529993478	240.872662862871	0.889961760961968	1.85882486225018e-08	2.27201211575314e-07	exbB	NC_999999999.1	726531	727262	+	732	protein_coding	tol-pal system-associated acyl-CoA thioesterase&&sp|P0A1H8|EXBB_SALTI Biopolymer transport protein ExbB OS=Salmonella typhi OX=90370 GN=exbB PE=3 SV=1 && PF01618:MotA/TolQ/ExbB proton channel family	-	485	473	478	226	189	224	193.106399458404	186.213462425928	195.826579080027	109.58886266193	95.5827081717976	108.73001274903
H3G71_RS00915	633.236840889196	710.19898607227	577.667840951347	1003.59816020904	1158.45838599613	1235.55	-0.822355	1.9214787140576e-08	2.34206905480132e-07	H3G71_RS00915	NC_999999999.1	184607	185425	+	819	protein_coding	protein bax&&sp|P27297|BAX_ECOLI Protein bax OS=Escherichia coli (strain K12) OX=83333 GN=bax PE=4 SV=3 && PF01832:Mannosyl-glycoprotein endo-beta-N-acetylglucosaminidase	-	710	806	628	936	1032	1149	252.662306122683	283.603871899671	229.948490854681	405.658899967295	466.470736270016	498.481021949685
H3G71_RS06800	696.560524978116	828.271770357239	745.081132437247	1175.15340127041	1322.34881657311	1434.48273329942	-0.792538	1.93450882701212e-08	2.35141959360919e-07	sseA	NC_999999999.1	1352263	1353120	-	858	protein_coding	3-mercaptopyruvate sulfurtransferase&&sp|P58388|THTM_ECO57 3-mercaptopyruvate sulfurtransferase OS=Escherichia coli O157:H7 OX=83334 GN=sseA PE=3 SV=2 && PF00581:Rhodanese-like domain	Rhodanese	781	940	810	1096	1178	1334	265.295421428818	315.719627300897	283.108267909534	453.411287958783	508.260794302663	552.434818771203
H3G71_RS25750	416.509302387683	433.520969165704	437.850146963123	224.09403363642	255.938480627053	187.106443473838	0.949608573184712	1.95396793454058e-08	2.36851140794587e-07	H3G71_RS25750	NC_999999999.1	5231041	5231646	-	606	protein_coding	SCP2 domain-containing protein&&sp|P0ADP7|UBIJ_ECOLI Ubiquinone biosynthesis accessory factor UbiJ OS=Escherichia coli (strain K12) OX=83333 GN=ubiJ PE=1 SV=1 && PF02036:SCP-2 sterol transfer family	-	467	492	476	209	228	174	224.600265443362	233.966400867726	235.553276861828	122.417279424949	139.280664807309	102.020894211298
H3G71_RS10845	9486.95813596955	9496.04773312762	8940.05373599704	13812.3413459539	14625.5371232012	14897.5440683135	-0.63408	1.96429366191646e-08	2.37446848167753e-07	infC	NC_999999999.1	2210340	2210882	+	543	protein_coding	translation initiation factor IF-3&&sp|P33318|IF3_KLEPN Translation initiation factor IF-3 OS=Klebsiella pneumoniae OX=573 GN=infC PE=3 SV=1 && PF05198:Translation initiation factor IF-3, N-terminal domain|PF00707:Translation initiation factor IF-3, C-terminal domain	-	10637	10777	9719	12882	13029	13854	5709.33252985734	5719.51323086062	5367.56	8420.78398840949	8882.59503534058	9065.41844851312
H3G71_RS07315	292.537582833319	227.334166757625	263.078029477843	105.077585150091	130.214314704992	129.038926533681	1.10404539819028	1.97431399027449e-08	2.38002466739682e-07	dapE	NC_999999999.1	1455804	1456931	-	1128	protein_coding	succinyl-diaminopimelate desuccinylase&&sp|A6TC94|DAPE_KLEP7 Succinyl-diaminopimelate desuccinylase OS=Klebsiella pneumoniae subsp. pneumoniae (strain ATCC 700721 / MGH 78578) OX=272620 GN=dapE PE=3 SV=1 && PF01546:Peptidase family M20/M25/M40|PF07687:Peptidase dimerisation domain	Peptidase_M20	328	258	286	98	116	120	84.7482526949714	65.9130824447675	76.0346857168645	30.8379881845705	38.0695284826995	37.7993775324326
H3G71_RS14065	69.5668642103624	118.953924466199	82.7867924930274	198.360747477214	203.179232427616	282.810313986318	-1.33436	1.98186589892987e-08	2.38258289438473e-07	H3G71_RS14065	NC_999999999.1	2836575	2837249	+	675	protein_coding	SOS response-associated peptidase&&sp|P76318|YEDK_ECOLI Abasic site processing protein YedK OS=Escherichia coli (strain K12) OX=83333 GN=yedK PE=1 SV=2 && PF02586:SOS response associated peptidase (SRAP)	-	78	135	90	185	181	263	33.6788178189447	57.6356255796106	39.9847	97.2830139736383	99.266660169295	138.440920201007
H3G71_RS05420	209.592475505579	181.514877333608	168.333144735822	61.1165546281144	69.5973061354266	96.7791949002608	1.29787195371879	2.06506742591524e-08	2.47582400680767e-07	H3G71_RS05420	NC_999999999.1	1087886	1088932	-	1047	protein_coding	aminopeptidase&&sp|P10423|IAP_ECOLI Alkaline phosphatase isozyme conversion protein OS=Escherichia coli (strain K12) OX=83333 GN=iap PE=3 SV=1 && PF04389:Peptidase family M28	-	235	206	183	57	62	90	65.4164827043091	56.6998035787956	52.4154392650932	19.3240092033131	21.9216690047597	30.5427635075817
H3G71_RS05960	148.944440040135	131.289887003435	112.222096490548	53.6110128316793	52.7592481994363	33.3350560212009	1.49148913963127	2.19942918234104e-08	2.62972622673365e-07	proW	NC_999999999.1	1191555	1192622	-	1068	protein_coding	glycine betaine/L-proline ABC transporter permease ProW&&sp|P14176|PROW_ECOLI Glycine betaine/proline betaine transport system permease protein ProW OS=Escherichia coli (strain K12) OX=83333 GN=proW PE=1 SV=1 && PF00528:Binding-protein-dependent transport system inner membrane component	BPD_transp_1	167	149	122	50	47	31	45.5733786929865	40.2046264576872	34.2565324035909	16.6175813422932	16.2912802050142	10.313425667557
H3G71_RS05465	878.504631374448	802.718705101536	879.379706925936	511.449062414221	518.612184428501	475.293379399059	0.766418871231895	2.23949060144323e-08	2.67034911932959e-07	truD	NC_999999999.1	1095586	1096635	+	1050	protein_coding	tRNA pseudouridine(13) synthase TruD&&sp|A6TD37|TRUD_KLEP7 tRNA pseudouridine synthase D OS=Klebsiella pneumoniae subsp. pneumoniae (strain ATCC 700721 / MGH 78578) OX=272620 GN=truD PE=3 SV=1 && PF01142:tRNA pseudouridine synthase D (TruD)	-	985	911	956	477	462	442	273.409084216983	250.028832871549	273.038201688724	161.249	162.885072211495	149.570336925477
H3G71_RS11660	96.3233504451172	95.1631395729593	121.420628989774	205.866289273649	267.163852584379	220.441499495038	-1.14833	2.26347164212344e-08	2.68673461823236e-07	H3G71_RS11660	NC_999999999.1	2374293	2374781	-	489	protein_coding	DinB family protein&&-- && PF05163:DinB family	-	108	108	132	192	238	205	64.3696140475348	63.6467030940485	80.9505667660436	139.36747483539	180.175902520617	148.955829253574
H3G71_RS05485	7839.65046678315	7040.31004803653	7378.14291762859	10792.9691032737	12350.154227451	12593.1239052995	-0.683052	2.26547814208289e-08	2.68673461823236e-07	rpoS	NC_999999999.1	1099417	1100409	+	993	protein_coding	RNA polymerase sigma factor RpoS&&sp|P13445|RPOS_ECOLI RNA polymerase sigma factor RpoS OS=Escherichia coli (strain K12) OX=83333 GN=rpoS PE=1 SV=3 && PF04539:Sigma-70 region 3|PF04542:Sigma-70 region 2|PF00140:Sigma-70 factor, region 1.2|PF04545:Sigma-70, region 4	Sigma70_r2	8790	7990	8021	10066	11002	11711	2579.91641263529	2318.77466455735	2422.33435990481	3598.12907974516	4101.57823965685	4190.41691505921
H3G71_RS23170	341.591140930369	315.448184880736	333.906729721877	182.27744362771	139.194612270853	175.27787520825	0.995317653422264	2.27496626777131e-08	2.69071482021038e-07	deoA	NC_999999999.1	4698774	4700096	-	1323	protein_coding	thymidine phosphorylase&&sp|A6THZ7|TYPH_KLEP7 Thymidine phosphorylase OS=Klebsiella pneumoniae subsp. pneumoniae (strain ATCC 700721 / MGH 78578) OX=272620 GN=deoA PE=3 SV=1 && PF00591:Glycosyl transferase family, a/b domain|PF02885:Glycosyl transferase family, helical bundle domain|PF07831:Pyrimidine nucleoside phosphorylase C-terminal domain	Glycos_trans_3N	383	358	363	170	124	163	84.3732811659853	77.9801736866992	82.2813867412223	45.6097969539948	34.6968820075335	43.7764219615974
H3G71_RS09200	2339.40877979206	2839.03366392662	3020.79807274558	4758.51349893986	4265.64134378421	4888.42466685095	-0.762891	2.40762072367985e-08	2.83995691814709e-07	H3G71_RS09200	NC_999999999.1	1872549	1874795	-	2247	protein_coding	retron Eco8 family effector endonuclease&&sp|P0DV58|OLD8_ECOLX Retron Eco8 OLD nuclease OS=Escherichia coli OX=562 GN=old PE=1 SV=1 && PF13175:AAA ATPase domain	-	2623	3222	3284	4438	3800	4546	340.221	413.222041872509	438.283274520866	701.056930706719	626.050162240241	718.850965939886
H3G71_RS10485	877.612748499957	753.374854952595	883.059119925626	498.582419334618	466.975473424798	489.272596440207	0.788932258826831	2.52071320030099e-08	2.95904824877968e-07	ychF	NC_999999999.1	2137675	2138766	-	1092	protein_coding	redox-regulated ATPase YchF&&sp|P0ABU3|YCHF_ECO57 Ribosome-binding ATPase YchF OS=Escherichia coli O157:H7 OX=83334 GN=ychF PE=3 SV=2 && PF01926:50S ribosome-binding GTPase|PF06071:Protein of unknown function (DUF933)	-	984	855	960	465	416	455	262.626453406395	225.633973766333	263.635212444857	151.146945901276	141.026036546749	148.047562002028
H3G71_RS07375	840.154	751.612574590132	852.703962678182	173.699681574641	59.4944713738324	177.428523983811	2.57301201377783	2.52206938250593e-08	2.95904824877968e-07	eutQ	NC_999999999.1	1471629	1472318	+	690	protein_coding	ethanolamine utilization acetate kinase EutQ&&sp|Q9ZFV5|EUTQ_SALTY Acetate kinase EutQ OS=Salmonella typhimurium (strain LT2 / SGSC1412 / ATCC 700720) OX=99287 GN=eutQ PE=1 SV=1 && PF06249:Ethanolamine utilisation protein EutQ	-	942	853	927	162	53	165	397.894394466295	356.254989995709	402.889051018312	83.3364479280638	28.4351410645891	84.9664268881203
H3G71_RS09535	44.5941437245913	59.036392142484	73.5882599938022	154.399716955236	161.645356185507	137.641521635926	-1.35709	2.67346795235294e-08	3.12831396664659e-07	H3G71_RS09535	NC_999999999.1	1956370	1956591	-	222	protein_coding	YodD family protein&&sp|P64520|YODD_ECOL6 Uncharacterized protein YodD OS=Escherichia coli O6:H1 (strain CFT073 / ATCC 700928 / UPEC) OX=199310 GN=yodD PE=4 SV=1 && PF10733:Protein of unknown function (DUF2525)	-	50	67	80	144	144	128	65.6421864974235	86.9726782395025	108.066686182351	230.238835116573	240.125	204.86581552713
H3G71_RS19350	947.179612710319	806.243265826461	791.993648183296	431.032543166702	512.999498449838	493.57389399133	0.824504016608797	2.75295526524018e-08	3.21260701186672e-07	glnS	NC_999999999.1	3879874	3881541	-	1668	protein_coding	glutamine--tRNA ligase&&sp|A6T6C3|SYQ_KLEP7 Glutamine--tRNA ligase OS=Klebsiella pneumoniae subsp. pneumoniae (strain ATCC 700721 / MGH 78578) OX=272620 GN=glnS PE=3 SV=1 && PF03950:tRNA synthetases class I (E and Q), anti-codon binding domain|PF00749:tRNA synthetases class I (E and Q), catalytic domain|PF20974:tRNA synthetases class I (E and Q), anti-codon binding domain	-	1062	915	861	402	457	459	185.564322030918	158.083325555587	154.796781551761	85.5458741387865	101.425874755632	97.7752963437853
H3G71_RS10950	6924.57863755453	6333.63562268918	7387.34145012781	4085.15917777397	4601.27996530828	3551.79645283957	0.754473409833971	2.76014777455276e-08	3.21260701186672e-07	ppsA	NC_999999999.1	2228233	2230611	+	2379	protein_coding	phosphoenolpyruvate synthase&&sp|P23538|PPSA_ECOLI Phosphoenolpyruvate synthase OS=Escherichia coli (strain K12) OX=83333 GN=ppsA PE=1 SV=5 && PF00391:PEP-utilising enzyme, mobile domain|PF02896:PEP-utilising enzyme, PEP-binding domain|PF01326:Pyruvate phosphate dikinase, AMP/ATP-binding domain	-	7764	7188	8031	3810	4099	3303	951.167698902489	870.712225023626	1012.34841106643	568.459587123148	637.840489696701	493.31762652479
H3G71_RS26245	313.942771821123	436.164389709397	380.819245467926	662.632118599557	690.360375375602	736.597205629763	-0.885629	2.78507295044148e-08	3.23304235622677e-07	metJ	NC_999999999.1	5337582	5337899	+	318	protein_coding	met regulon transcriptional regulator MetJ&&sp|A6TGC7|METJ_KLEP7 Met repressor OS=Klebsiella pneumoniae subsp. pneumoniae (strain ATCC 700721 / MGH 78578) OX=272620 GN=metJ PE=3 SV=1 && PF01340:Met Apo-repressor, MetJ	MetJ	352	495	414	618	615	685	322.612768657526	448.579161350743	390.416391259731	689.811478482122	715.939961478484	765.37796204822
H3G71_RS22795	5595.67315456171	5897.47123297978	6245.80356697396	3080.48879730829	1799.4271247595	3561.4743723296	1.07125341761881	2.99663802734678e-08	3.46945848654292e-07	H3G71_RS22795	NC_999999999.1	4615984	4617348	-	1365	protein_coding	2-hydroxycarboxylate transporter family protein&&sp|P94363|CIMH_BACSU Citrate/malate-proton symporter OS=Bacillus subtilis (strain 168) OX=224308 GN=cimH PE=1 SV=1 && PF03390:2-hydroxycarboxylate transporter family	Na_citrate	6274	6693	6790	2873	1603	3312	1339.60842981441	1413.02286448474	1491.73591041715	747.088474106435	434.739878046997	862.124879737523
H3G71_RS21010	8998.20632074803	7829.8116504196	7976.04753007823	4897.90213230222	5463.38853163099	3923.85869101169	0.796107952441687	3.48658102565413e-08	4.02608356330798e-07	cyoB	NC_999999999.1	4239477	4241468	+	1992	protein_coding	cytochrome o ubiquinol oxidase subunit I&&sp|P0ABJ0|CYOB_ECO57 Cytochrome bo(3) ubiquinol oxidase subunit 1 OS=Escherichia coli O157:H7 OX=83334 GN=cyoB PE=3 SV=1 && PF00115:Cytochrome C and Quinol oxidase polypeptide I	-	10089	8886	8671	4568	4867	3649	1476.1306460351	1285.51749221993	1305.37314487294	813.965172273734	904.48344109774	650.874161139036
H3G71_RS25175	3505.09969675288	2977.3726723799	2826.70903701193	1947.15198604659	1642.27191735692	1913.00208586182	0.758512496712531	3.50887424561586e-08	4.04119165085627e-07	uvrA	NC_999999999.1	5106987	5109812	+	2826	protein_coding	excinuclease ABC subunit UvrA&&sp|P0A196|UVRA_SALTI UvrABC system protein A OS=Salmonella typhi OX=90370 GN=uvrA PE=3 SV=1 && PF17760:UvrA interaction domain|PF17755:UvrA DNA-binding domain	-	3930	3379	3073	1816	1463	1779	405.309143889187	344.569672387658	326.095814374191	228.093415445163	191.646449081112	223.674405776312
H3G71_RS21780	528.886544573653	610.630145593156	564.789895452432	317.377195963542	301.962505652093	339.802506538693	0.82919584704333	3.75966493837813e-08	4.31869365172859e-07	frsA	NC_999999999.1	4392933	4394177	-	1245	protein_coding	esterase FrsA&&sp|A6T533|FRSA_KLEP7 Esterase FrsA OS=Klebsiella pneumoniae subsp. pneumoniae (strain ATCC 700721 / MGH 78578) OX=272620 GN=frsA PE=3 SV=1 && PF06500:Esterase FrsA-like	-	593	693	614	296	269	316	138.819779656864	160.407584444458	147.89511907775	84.3900844108669	79.9855502462435	90.1841534315967
H3G71_RS16820	674.26345311582	618.560407224236	647.576687945459	366.699327768687	371.559811787519	390.342752764385	0.781748700267019	3.7965547141678e-08	4.34968200672802e-07	H3G71_RS16820	NC_999999999.1	3368777	3369898	+	1122	protein_coding	cupin domain-containing protein&&sp|P27431|ROXA_ECOLI Ribosomal protein uL16 3-hydroxylase OS=Escherichia coli (strain K12) OX=83333 GN=roxA PE=1 SV=2 && PF08007:JmjC domain|PF20514:ROXA-like winged helix	Cupin_4	756	702	704	342	331	363	196.378956225233	180.303962374718	188.163171235153	108.193784149031	109.210336456824	114.954577554516
H3G71_RS20370	2547.21748954865	2132.35923857927	2081.62790457468	1451.78622748188	1039.46944324847	1279.64	0.84220200401623	4.01948683749585e-08	4.59310110493015e-07	H3G71_RS20370	NC_999999999.1	4104685	4106085	+	1401	protein_coding	sucrose-6-phosphate hydrolase&&sp|P27217|SCRB_KLEPN Sucrose-6-phosphate hydrolase OS=Klebsiella pneumoniae OX=573 GN=scrB PE=1 SV=3 && PF08244:Glycosyl hydrolases family 32 C terminal|PF00251:Glycosyl hydrolases family 32 N-terminal domain	-	2856	2420	2263	1354	926	1190	594.136285358093	497.780920423475	484.396771987926	343.043812802464	244.681683323348	301.801454016982
H3G71_RS10835	156.079503036069	155.080671896674	133.378721238766	270.199504671664	295.227282477697	312.919396844177	-0.981993	4.07283784061284e-08	4.64197725834003e-07	H3G71_RS10835	NC_999999999.1	2207743	2207976	+	234	protein_coding	hypothetical protein&&-- && -	-	175	176	145	252	263	291	217.965721831188	216.749361154091	185.826208771896	382.255501892259	416.072008465649	441.865031206052
H3G71_RS08530	973.936098945074	664.379696648253	713.806121939881	428.888102653435	428.809208769886	352.706399192062	0.958643334729598	4.30376089406885e-08	4.89246186610728e-07	dld	NC_999999999.1	1717635	1719380	-	1746	protein_coding	D-lactate dehydrogenase&&sp|P06149|DLD_ECOLI Quinone-dependent D-lactate dehydrogenase OS=Escherichia coli (strain K12) OX=83333 GN=dld PE=1 SV=3 && PF09330:D-lactate dehydrogenase, membrane binding	-	1092	754	776	400	382	328	182.282261391196	124.448057522985	133.282246291567	81.3176489052424	80.993045903352	66.7485915280621
H3G71_RS20620	997.125053681861	951.631395729593	943.769434420513	506.087961131053	593.822176542591	608.633603483862	0.75971707311045	4.79934396556664e-08	5.44173677542802e-07	H3G71_RS20620	NC_999999999.1	4156628	4157545	+	918	protein_coding	SPFH domain-containing protein&&sp|P0AA55|QMCA_ECO57 Protein QmcA OS=Escherichia coli O157:H7 OX=83334 GN=qmcA PE=3 SV=1 && PF01145:SPFH domain / Band 7 family	-	1118	1080	1026	472	529	566	354.948325052604	339.033091644768	335.165648762616	182.502315562628	213.324923746982	219.071686518033
H3G71_RS12975	41.026612226624	46.7004296052486	50.591928745739	111.510906689893	156.032670206843	106.457114390287	-1.43447	5.11583445174238e-08	5.78563958099112e-07	H3G71_RS12975	NC_999999999.1	2630507	2631127	+	621	protein_coding	histidine phosphatase family protein&&sp|D3DFG8|PSPA_HYDTT Phosphoserine phosphatase 1 OS=Hydrogenobacter thermophilus (strain DSM 6534 / IAM 12695 / TK-6) OX=608538 GN=pspA PE=1 SV=1 && PF00300:Histidine phosphatase superfamily (branch 1)	-	46	53	55	104	139	99	21.5889857813748	24.5949126869514	26.5598679204209	59.444379866383	82.8613125362239	56.6442845920802
H3G71_RS16790	249.727204857711	221.166185489007	190.409622733963	109.366466176626	106.641033594605	82.799977859112	1.14679911031915	5.18611457254486e-08	5.85004389314315e-07	hflD	NC_999999999.1	3362948	3363589	+	642	protein_coding	high frequency lysogenization protein HflD&&sp|B5XSN4|HFLD_KLEP3 High frequency lysogenization protein HflD homolog OS=Klebsiella pneumoniae (strain 342) OX=507522 GN=hflD PE=3 SV=1 && PF04356:Protein of unknown function (DUF489)	-	280	251	207	102	95	77	127.112720021179	112.667772745189	96.6919099848866	56.3941695047992	54.7793891960211	42.6155599033875
H3G71_RS24105	75.8100443318052	96.0442797541904	127.859601739231	32.1666076990076	28.0634298933172	34.4103804089816	1.66133327165185	5.34924550945407e-08	6.01858699884217e-07	pyrB	NC_999999999.1	4887934	4888869	+	936	protein_coding	aspartate carbamoyltransferase&&sp|A6THH4|PYRB_KLEP7 Aspartate carbamoyltransferase catalytic subunit OS=Klebsiella pneumoniae subsp. pneumoniae (strain ATCC 700721 / MGH 78578) OX=272620 GN=pyrB PE=3 SV=1 && PF02729:Aspartate/ornithine carbamoyltransferase, carbamoyl-P binding domain|PF00185:Aspartate/ornithine carbamoyltransferase, Asp/Orn binding domain	-	85	109	139	30	25	32	26.4672662223586	33.5592050650511	44.5342121022302	11.3766518420315	9.8876427867312	12.1474922668331
H3G71_RS17710	140.917494169708	135.69558790959	134.298574488689	239.10511722929	279.511761737439	304.316801741931	-1.00179	5.6324076278481e-08	6.32097306163618e-07	mgsA	NC_999999999.1	3533100	3533558	+	459	protein_coding	methylglyoxal synthase&&sp|B5XY41|MGSA_KLEP3 Methylglyoxal synthase OS=Klebsiella pneumoniae (strain 342) OX=507522 GN=mgsA PE=3 SV=1 && PF02142:MGS-like domain	-	158	154	146	223	249	283	100.325286866389	96.6872150246191	95.3882743067095	172.449221908755	200.823841258974	219.071686518033
H3G71_RS24580	35.675314979673	25.553065255702	20.2367714982956	88.9942813005877	89.8029756586149	80.6493290835507	-1.66957	5.81000817150375e-08	6.5036520042241e-07	H3G71_RS24580	NC_999999999.1	4981567	4981642	-	76	protein_coding	tRNA-Gly&&-- && -	-	40	29	22	83	80	75	153.395425288716	109.962706697941	86.8088314662178	387.644442238484	389.677206247596	350.638962636382
H3G71_RS22400	468.238509108209	439.688950434321	447.968532712271	255.188421078794	269.408926975845	223.667472658381	0.857993148539665	5.93087065521462e-08	6.62205100129306e-07	cueO	NC_999999999.1	4520179	4521777	-	1599	protein_coding	multicopper oxidase CueO&&sp|P36649|CUEO_ECOLI Multicopper oxidase CueO OS=Escherichia coli (strain K12) OX=83333 GN=cueO PE=1 SV=2 && PF07732:Multicopper oxidase|PF07731:Multicopper oxidase	-	525	499	487	238	240	208	95.6922681210094	89.9317609888233	91.3345974821665	52.8320612371414	55.5637292210456	46.2197266738038
H3G71_RS24330	164.998331780988	201.781101501923	230.883165730554	335.604940326313	414.216225225361	459.163513582349	-1.0167	5.98488559314809e-08	6.66540050323193e-07	msrA	NC_999999999.1	4936276	4936914	+	639	protein_coding	peptide-methionine (S)-S-oxide reductase MsrA&&sp|B5Y2Y3|MSRA_KLEP3 Peptide methionine sulfoxide reductase MsrA OS=Klebsiella pneumoniae (strain 342) OX=507522 GN=msrA PE=3 SV=1 && PF01625:Peptide methionine sulfoxide reductase	PMSR	185	229	251	313	369	427	84.3794866807256	103.275103738113	117.795224715434	173.865150592399	213.773622300618	237.432146384473
H3G71_RS08455	304.132060201713	269.628895456718	291.593480225441	490.004657281549	486.058605752253	649.495930219528	-0.909858	6.1140358317132e-08	6.7919972733057e-07	sanA	NC_999999999.1	1699914	1700630	-	717	protein_coding	outer membrane permeability protein SanA&&sp|P0AFY4|SANA_ECO57 Protein SanA OS=Escherichia coli O157:H7 OX=83334 GN=sanA PE=3 SV=1 && PF02698:DUF218 domain	-	341	306	317	457	433	604	138.612128374559	122.988155002516	132.585163413473	226.23828817911	223.561671952509	299.316242507866
H3G71_RS02525	1005.15199955229	1134.90855342566	1033	1523.62498467633	1926.27382787729	2266.78380944166	-0.849253	6.37247246147037e-08	7.06121443457878e-07	zapG	NC_999999999.1	514848	515246	-	399	protein_coding	Z-ring associated protein ZapG&&sp|P0ADW5|ZAPG_ECO57 Z-ring associated protein G OS=Escherichia coli O157:H7 OX=83334 GN=zapG PE=3 SV=2 && PF06295:Z-ring associated protein G-like	-	1127	1288	1123	1421	1716	2108	823.222115716109	930.259219881435	844.037383000542	1264.12565099457	1592.10972838304	1877.19856060316
H3G71_RS01950	388.860933278436	314.567044699504	320.108930973039	624.032189360747	610.660234478582	578.524520626003	-0.824898	6.82517031436418e-08	7.54379026182116e-07	H3G71_RS01950	NC_999999999.1	423540	424262	+	723	protein_coding	transcriptional regulator&&sp|P64625|YHEO_ECOL6 Uncharacterized protein YheO OS=Escherichia coli O6:H1 (strain CFT073 / ATCC 700928 / UPEC) OX=199310 GN=yheO PE=4 SV=1 && PF08348:YheO-like PAS domain|PF13309:HTH domain	-	436	357	348	582	544	538	175.757635282396	142.295424148831	144.343013618668	285.728623524682	278.541051436733	264.396973799472
H3G71_RS05360	271.132393845515	223.809606032701	206.047127982646	122.233109256229	103.273422007407	102.155816839164	1.09700824116228	6.85946898467623e-08	7.56265072983902e-07	barA	NC_999999999.1	1069699	1072449	-	2751	protein_coding	two-component sensor histidine kinase BarA&&sp|P0AEC7|BARA_ECO57 Signal transduction histidine-protein kinase BarA OS=Escherichia coli O157:H7 OX=83334 GN=barA PE=3 SV=1 && PF09984:Single cache domain 4|PF01627:Hpt domain|PF00512:His Kinase A (phospho-acceptor) domain|PF00072:Response regulator receiver domain|PF02518:Histidine kinase-, DNA gyrase B-, and HSP90-like ATPase	HATPase_c	304	254	224	114	92	95	32.2069057240139	26.6075043569995	24.4181214579969	14.7090059148447	12.3801482464703	12.270026948914
H3G71_RS07740	1039.04354878298	1104.94978726381	1155.33568190269	505.015740874419	598.312325325522	733.371232466421	0.845000090660802	7.63481286276503e-08	8.39638066210851e-07	H3G71_RS07740	NC_999999999.1	1536833	1537117	+	285	protein_coding	YfcZ/YiiS family protein&&sp|P0AD34|YFCZ_ECOL6 UPF0381 protein YfcZ OS=Escherichia coli O6:H1 (strain CFT073 / ATCC 700928 / UPEC) OX=199310 GN=yfcZ PE=3 SV=1 && PF04175:Protein of unknown function (DUF406)	-	1165	1254	1256	471	533	682	1191.37113640903	1267.98376275143	1321.5986948069	586.604119821128	692.326503099896	850.260524508488
H3G71_RS01585	486.968049472537	505.774464026654	568.469308452122	276.632826211465	277.266687345974	318.29601878308	0.83960235810873	7.90624177877724e-08	8.66545234920253e-07	gntR	NC_999999999.1	340689	341684	+	996	protein_coding	gluconate operon transcriptional repressor GntR&&sp|P0ACP6|GNTR_ECOL6 HTH-type transcriptional regulator GntR OS=Escherichia coli O6:H1 (strain CFT073 / ATCC 700928 / UPEC) OX=199310 GN=gntR PE=3 SV=1 && PF00532:Periplasmic binding proteins and sugar binding domain of LacI family|PF00356:Bacterial regulatory proteins, lacI family	Peripla_BP_1	546	574	618	258	247	296	159.771500195295	166.078559652091	186.073256494401	91.9452777787317	91.804976351404	105.595369524338
H3G71_RS16475	88.2964045746908	85.4705975794172	85.546352242795	166.194139778206	200.934158036151	192.483065412741	-1.10934	7.91897536925756e-08	8.66545234920253e-07	H3G71_RS16475	NC_999999999.1	3301306	3301533	+	228	protein_coding	DUF1272 domain-containing protein&&sp|P42878|Y2474_RHIME Uncharacterized protein R02474 OS=Rhizobium meliloti (strain 1021) OX=266834 GN=R02474 PE=4 SV=1 && PF06906:Protein of unknown function (DUF1272)	-	99	97	93	155	179	179	126.551225863191	122.602098272417	122.321535247852	241.304773280984	290.634249659665	278.95277471961
H3G71_RS06465	1136.25878210259	1243.28879571709	1139.69817665401	1786.31894755156	1828.61309184855	2106.56047566234	-0.701114	8.2191765958799e-08	8.97157883152264e-07	bamD	NC_999999999.1	1278465	1279202	-	738	protein_coding	outer membrane protein assembly factor BamD&&sp|P0AC04|BAMD_ECO57 Outer membrane protein assembly factor BamD OS=Escherichia coli O157:H7 OX=83334 GN=bamD PE=3 SV=1 && PF13525:Outer membrane lipoprotein	-	1274	1411	1239	1666	1629	1959	503.128680831796	550.974713366061	503.465558400156	801.286262096645	817.134092857002	943.171297437309
H3G71_RS01720	277.375573966958	222.92846585147	206.966981232569	117.944228229695	108.886107986071	107.532438778068	1.08089824449333	8.29481578193508e-08	9.03167534767521e-07	H3G71_RS01720	NC_999999999.1	375023	377353	-	2331	protein_coding	Tex family protein&&sp|P46837|YHGF_ECOLI Protein YhgF OS=Escherichia coli (strain K12) OX=83333 GN=yhgF PE=1 SV=3 && PF17674:HHH domain|PF12836:Helix-hairpin-helix motif|PF22706:Tex central region-like|PF00575:S1 RNA binding domain|PF09371:Tex-like protein N-terminal domain|PF16921:Tex protein YqgF-like domain	S1	311	253	225	110	97	100	38.8851809537118	31.2780207456917	28.9464337988441	16.7501798034544	15.4048711092733	15.242992226721
H3G71_RS06445	148.052557165643	163.010933527754	193.169182483731	65.4054356546488	86.4353640714169	43.012975511227	1.37355620279427	8.47575948191736e-08	9.20584965511222e-07	H3G71_RS06445	NC_999999999.1	1275575	1276447	+	873	protein_coding	SMP-30/gluconolactonase/LRE family protein&&sp|P0DOV6|SGL_PSEPU 6-deoxy-6-sulfogluconolactonase OS=Pseudomonas putida OX=303 GN=PpSQ1_00410 PE=1 SV=1 && PF08450:SMP-30/Gluconolactonase/LRE-like region	-	166	185	210	61	77	40	55.4191490676529	61.0686754423137	72.1372982505902	24.8018829160989	32.6516467777911	16.2801442751371
H3G71_RS01185	182.835989270824	180.633737152376	196.848595483421	93.283162327122	44.9014878293075	84.9506266346734	1.32566301639591	9.00365033923191e-08	9.75506609593818e-07	bcsB	NC_999999999.1	249262	251607	+	2346	protein_coding	cellulose biosynthesis cyclic di-GMP-binding regulatory protein BcsB&&sp|Q8Z290|BCSB_SALTI Cyclic di-GMP-binding protein OS=Salmonella typhi OX=90370 GN=bcsB PE=3 SV=1 && PF03170:Bacterial cellulose synthase subunit	-	205	205	214	87	40	79	25.467825298361	25.1818057199919	27.355243644241	13.163164433082	6.31190700656805	11.964969205279
H3G71_RS18105	389.752816152928	412.373604816157	461.766331461109	244.466218512458	226.752513538003	222.592	0.864958009795011	9.25322613312466e-08	1.00007774069337e-06	H3G71_RS18105	NC_999999999.1	3636652	3638310	-	1659	protein_coding	ATP-dependent endonuclease&&sp|P75828|YBJD_ECOLI Uncharacterized protein YbjD OS=Escherichia coli (strain K12) OX=83333 GN=ybjD PE=4 SV=1 && PF20469:Overcoming lysogenization defect protein-like, TOPRIM domain|PF11398:Protein of unknown function (DUF2813)	-	437	468	502	228	202	207	76.7716827108022	81.2943724269372	90.7427951695748	48.7817664517633	45.074777503866	44.333953467515
H3G71_RS16465	119.512305181905	113.667083378813	116.821362740161	190.855205680778	379.417572157648	261.303826230704	-1.24767	9.38968852125608e-08	1.01233300322535e-06	H3G71_RS16465	NC_999999999.1	3299193	3299378	-	186	protein_coding	general stress protein&&sp|P21361|YCIG_ECOLI Uncharacterized protein YciG OS=Escherichia coli (strain K12) OX=83333 GN=yciG PE=3 SV=1 && PF10685:Stress-induced bacterial acidophilic repeat motif	-	134	129	127	178	338	243	209.970297196275	199.865475800263	204.760225149544	339.684804676915	672.71694046292	464.200742793455
H3G71_RS07380	651.966381253525	494.31964167065	631.019329446853	129.738651052664	48.2690994165055	145.168792350391	2.45851972320622	9.48475738523512e-08	1.02007635800029e-06	eutT	NC_999999999.1	1472315	1473121	+	807	protein_coding	ethanolamine utilization cob(I)yrinic acid a,c-diamide adenosyltransferase EutT&&sp|Q9ZFV4|EUTT_SALTY Corrinoid adenosyltransferase EutT OS=Salmonella typhimurium (strain LT2 / SGSC1412 / ATCC 700720) OX=99287 GN=eutT PE=1 SV=1 && PF01923:Cobalamin adenosyltransferase	-	731	561	686	121	43	135	264.003601218708	200.332007126156	254.920876271417	53.2207385799719	19.725296003983	59.4391698744201
H3G71_RS23200	546.724202063489	746.325733502746	803.031887182366	1347.78086258842	1107.94421218816	1468.8931137084	-0.905101	9.77888779667941e-08	1.04913837779534e-06	osmY	NC_999999999.1	4705123	4705743	-	621	protein_coding	molecular chaperone OsmY&&sp|P0AFH9|OSMY_ECOL6 Osmotically-inducible protein Y OS=Escherichia coli O6:H1 (strain CFT073 / ATCC 700928 / UPEC) OX=199310 GN=osmY PE=3 SV=1 && PF04972:BON domain	BON	613	847	873	1257	987	1366	287.696701825712	393.054548034865	421.577539900499	718.47678357734	588.374931462252	781.576694472541
H3G71_RS00525	461.103446112274	528.684108738663	546.392830453981	844.909562227266	903.642442564813	830.150427366682	-0.747298	1.0457044745154e-07	1.11915883760332e-06	zapB	NC_999999999.1	106273	106518	+	246	protein_coding	septal ring assembly protein ZapB&&sp|A6TFR0|ZAPB_KLEP7 Cell division protein ZapB OS=Klebsiella pneumoniae subsp. pneumoniae (strain ATCC 700721 / MGH 78578) OX=272620 GN=zapB PE=3 SV=1 && PF06005:Cell division protein ZapB	-	517	600	594	788	805	772	612.521651467909	702.873482678178	724.112691742597	1136.99923385142	1211.41	1115.05090600552
H3G71_RS15685	379.942104533518	392.988520829073	411.17440271537	245.538438769091	198.689083644686	190.33241663718	0.899547278513937	1.10391285716413e-07	1.17858141538593e-06	sapC	NC_999999999.1	3144649	3145539	+	891	protein_coding	putrescine export ABC transporter permease SapC&&sp|P0AGH6|SAPC_ECOL6 Peptide transport system permease protein SapC OS=Escherichia coli O6:H1 (strain CFT073 / ATCC 700928 / UPEC) OX=199310 GN=sapC PE=3 SV=1 && PF12911:N-terminal TM domain of oligopeptide transport permease C|PF00528:Binding-protein-dependent transport system inner membrane component	BPD_transp_1	426	446	447	229	177	177	139.347090043419	144.250780070181	150.447384071541	91.2277239965732	73.5400922901608	70.5842921868254
H3G71_RS00570	897.234171738777	635.302070667627	639.298008696156	440.682525476404	350.231605068598	311.844072456396	0.977705438577591	1.14108066102019e-07	1.2153062962516e-06	recG	NC_999999999.1	114031	116112	-	2082	protein_coding	ATP-dependent DNA helicase RecG&&sp|Q8XD86|RECG_ECO57 ATP-dependent DNA helicase RecG OS=Escherichia coli O157:H7 OX=83334 GN=recG PE=3 SV=1 && PF00270:DEAD/DEAH box helicase|PF00271:Helicase conserved C-terminal domain|PF17191:RecG wedge domain|PF19833:ATP-dependent DNA helicase RecG, domain 3, C-terminal	DEAD	1006	721	695	411	312	290	140.826136357758	99.7965562989896	100.105721728356	70.0696839100568	55.4756599096001	49.4914040122053
H3G71_RS09660	28.5402519837384	17.6228036246221	30.3551572474434	62.188774884748	125.724165922061	81.7246534713314	-1.81739	1.15043650794382e-07	1.22033797286018e-06	H3G71_RS09660	NC_999999999.1	1975493	1975744	+	252	protein_coding	DUF2766 family protein&&sp|P0AD11|YECJ_ECOL6 Uncharacterized protein YecJ OS=Escherichia coli O6:H1 (strain CFT073 / ATCC 700928 / UPEC) OX=199310 GN=yecJ PE=4 SV=1 && PF10964:Protein of unknown function (DUF2766)	-	32	20	33	58	112	76	37.0096899109283	22.871279991909	39.2706618537652	81.6951951323024	164.530375971207	107.158235353849
H3G71_RS27490	378.158338784534	363.910894848446	371.620712968701	200.505187990481	221.139827559339	188.181767861618	0.869332344458815	1.15211119542183e-07	1.22033797286018e-06	parM	NC_999999999.1	5570370	5571341	+	972	protein_coding	plasmid segregation protein ParM domain-containing protein&&sp|P11904|PARM_ECOLX Plasmid segregation protein ParM OS=Escherichia coli OX=562 GN=parM PE=1 SV=1 && PF06406:Plasmid segregation protein ParM, N-terminal|PF21523:Plasmid segregation protein ParM, C-terminal	-	424	413	404	187	197	175	127.135138490318	122.446056401128	124.643582180076	68.2880015505644	75.0288983016848	63.9711687663083
H3G71_RS12025	65.1074498379033	70.4912144984884	81.8669392431049	154.399716955236	154.910133011111	180.654497147154	-1.17277	1.15414826512528e-07	1.22033797286018e-06	H3G71_RS12025	NC_999999999.1	2437366	2437728	-	363	protein_coding	hypothetical protein&&-- && -	-	73	80	89	144	138	168	58.6114200758813	63.5103312172018	73.5255366939015	140.807221476251	140.734660438181	164.442911843575
H3G71_RS13770	1012.28706254822	1101.42522653888	1048.63270491168	1583.66931904781	1656.86490090145	1974.29557596532	-0.721645	1.19377094769567e-07	1.25919877848283e-06	H3G71_RS13770	NC_999999999.1	2782728	2784152	-	1425	protein_coding	GGDEF domain-containing protein&&sp|Q8XAZ4|DGCF_ECO57 Probable diguanylate cyclase DgcF OS=Escherichia coli O157:H7 OX=83334 GN=dgcF PE=3 SV=2 && PF00990:Diguanylate cyclase, GGDEF domain	GGDEF	1135	1250	1140	1477	1476	1836	232.138410270257	252.78783148952	239.90804332482	367.904154979111	383.442370947635	457.79422961806
H3G71_RS29025	679.614750362771	782.452480933221	687.130377692128	1277.0143256506	1087.73854266497	1197.91136798767	-0.729181	1.21202603802777e-07	1.27538855032755e-06	H3G71_RS29025	NC_999999999.1	5832905	5833450	-	546	protein_coding	hypothetical protein&&-- && -	-	762	888	747	1191	969	1114	406.750726617222	468.685306911119	410.282299367309	774.262419649115	656.991487566345	724.944984924216
H3G71_RS29020	340.699258055877	452.906053152788	314.589811473504	704.448708608266	626.375755218839	722.617988588614	-0.889565	1.23126303193009e-07	1.29253162299264e-06	H3G71_RS29020	NC_999999999.1	5832489	5832839	-	351	protein_coding	hypothetical protein&&-- && -	-	382	514	342	657	558	672	317.192021864815	422.004438004556	292.19569379305	664.39646757464	588.512498666241	680.259566942651
H3G71_RS03185	272.916159594499	295.18196071242	301.711865974589	611.165546281144	432.176820357084	581.750493789345	-0.902253	1.24292087279357e-07	1.30165555842916e-06	lsrB	NC_999999999.1	641283	642284	+	1002	protein_coding	autoinducer 2 ABC transporter substrate-binding protein LsrB&&sp|A6TEB5|LSRB_KLEP7 Autoinducer 2-binding protein LsrB OS=Klebsiella pneumoniae subsp. pneumoniae (strain ATCC 700721 / MGH 78578) OX=272620 GN=lsrB PE=3 SV=1 && PF13407:Periplasmic binding protein domain	-	306	335	328	570	385	541	89.0060880866861	96.3469788880716	98.1659658315132	201.918539280128	142.239958268521	191.841271959514
H3G71_RS17050	5166.67749193115	3945.74573155289	3833.02849242717	2700.92	2492.03257452656	1853.85924453388	0.877438791797422	1.39959410790224e-07	1.46224260606548e-06	rne	NC_999999999.1	3414384	3417617	+	3234	protein_coding	ribonuclease E&&sp|P21513|RNE_ECOLI Ribonuclease E OS=Escherichia coli (strain K12) OX=83333 GN=rne PE=1 SV=6 && PF00575:S1 RNA binding domain|PF10150:Ribonuclease E/G family|PF12111:Polyribonucleotide phosphorylase C terminal|PF20833:RNase E/G, Thioredoxin-like domain	S1	5793	4478	4167	2519	2220	1724	522.070942339304	399.029578456241	386.401057720518	276.475857418186	254.121591829369	189.41298470612
H3G71_RS29030	497.670643966439	540.138931094667	532.595031705143	899.592795315579	780.163351034217	989.298436758222	-0.765412	1.40919478288111e-07	1.46877593997204e-06	H3G71_RS29030	NC_999999999.1	5833476	5833802	-	327	protein_coding	hypothetical protein&&-- && -	-	558	613	579	839	695	920	497.338929330571	540.223829974026	530.989132588191	910.716635897524	786.802	999.660602142133
H3G71_RS01980	10432.3539829309	8773.51278451811	8203.25128280909	6000.14455612155	5548.70135850667	5403.50504859789	0.693173602572853	1.42139234187055e-07	1.47797857728151e-06	fusA	NC_999999999.1	426465	428579	+	2115	protein_coding	elongation factor G&&sp|A9MN39|EFG_SALAR Elongation factor G OS=Salmonella arizonae (strain ATCC BAA-731 / CDC346-86 / RSK2980) OX=41514 GN=fusA PE=3 SV=1 && PF03764:Elongation factor G, domain IV|PF14492:Elongation Factor G, domain III|PF00679:Elongation factor G C-terminus|PF03144:Elongation factor Tu domain 2|PF00009:Elongation factor Tu GTP binding domain	GTP_EFTU	11697	9957	8918	5596	4943	5025	1611.87042564729	1356.68539928176	1264.47986428531	939.153098671328	865.184732367742	844.186098224329
H3G71_RS21745	16.9457746153447	6.16798126861773	5.51911949953516	45.0332507786106	103.273422007407	32.2597316334203	-2.65311	1.51423982223258e-07	1.56842828368639e-06	glaH	NC_999999999.1	4385074	4386051	+	978	protein_coding	glutarate dioxygenase GlaH&&sp|B5Y1D2|GLAH_KLEP3 Glutarate 2-hydroxylase OS=Klebsiella pneumoniae (strain 342) OX=507522 GN=glaH PE=3 SV=1 && PF08943:CsiD	-	19	7	6	42	92	30	5.66214197640352	2.06262463730713	1.83978560831917	15.2433175601207	34.8239139325561	10.8992070185542
H3G71_RS08915	870.477685504022	752.493714771363	826.948071680352	317.377195963542	544.430539930353	263.454475006266	1.12327501142614	1.51552778551283e-07	1.56842828368639e-06	rfbD	NC_999999999.1	1814981	1815871	+	891	protein_coding	dTDP-4-dehydrorhamnose reductase&&sp|P26392|RMLD_SALTY dTDP-4-dehydrorhamnose reductase OS=Salmonella typhimurium (strain LT2 / SGSC1412 / ATCC 700720) OX=99287 GN=rfbD PE=1 SV=1 && PF04321:RmlD substrate binding domain	-	976	854	899	296	485	245	319.25530488821	276.21113493259	302.577624788178	117.918804816531	201.508162489989	97.7014213885436
H3G71_RS15760	313.050888946631	284.608278537647	309.070691973969	168.338580291473	168.380579359903	131.189575309242	0.954770461342562	1.51968050231916e-07	1.56902542215917e-06	pgpB	NC_999999999.1	3158567	3159334	-	768	protein_coding	phosphatidylglycerophosphatase B&&sp|P0A925|PGPB_ECO57 Phosphatidylglycerophosphatase B OS=Escherichia coli O157:H7 OX=83334 GN=pgpB PE=3 SV=1 && PF01569:PAP2 superfamily	-	351	323	336	157	150	122	133.202355631569	121.199915769624	131.199711193261	72.5617075299572	72.3033878779719	56.4431330132731
H3G71_RS22505	183.727872145316	184.158297877301	178.45153048497	342.038261866114	356.966828242994	305.392126129712	-0.878156	1.75972694305762e-07	1.81260136763775e-06	ampD	NC_999999999.1	4547423	4547986	-	564	protein_coding	1,6-anhydro-N-acetylmuramyl-L-alanine amidase AmpD&&sp|P13016|AMPD_ECOLI 1,6-anhydro-N-acetylmuramyl-L-alanine amidase AmpD OS=Escherichia coli (strain K12) OX=83333 GN=ampD PE=1 SV=1 && PF01510:N-acetylmuramoyl-L-alanine amidase	-	206	209	194	319	318	284	106.452073507098	106.789412643073	103.15195125225	200.76159654853	208.726035474111	178.917053653515
H3G71_RS05300	1231.69024967321	841.488873075705	990.681950166561	588.648920891839	579.229192998066	541.963491441461	0.841489920461684	1.78595945249453e-07	1.83531383549086e-06	H3G71_RS05300	NC_999999999.1	1055431	1056798	-	1368	protein_coding	L-serine ammonia-lyase&&sp|P30744|SDHM_ECOLI L-serine dehydratase 2 OS=Escherichia coli (strain K12) OX=83333 GN=sdaB PE=2 SV=2 && PF03315:Serine dehydratase beta chain|PF03313:Serine dehydratase alpha chain	-	1381	955	1077	549	516	504	294.220947671829	201.17698256041	236.093715881607	142.447656485226	139.634332238722	130.905212717583
H3G71_RS01300	255.970384979154	332.189848324127	346.784675220793	585.432260121938	520.857258819967	587.127115728249	-0.857341	1.80734700002813e-07	1.85295295236529e-06	uspB	NC_999999999.1	283259	283594	+	336	protein_coding	universal stress protein UspB&&sp|B5XN50|USPB_KLEP3 Universal stress protein B OS=Klebsiella pneumoniae (strain 342) OX=507522 GN=uspB PE=3 SV=1 && PF10625:Universal stress protein B (UspB)	-	287	377	377	546	464	546	248.947992291479	323.342720885613	336.478170883397	576.796248390997	511.219382481965	577.385491807909
H3G71_RS08190	27066.8614750779	29657.4162198765	28600.9970998411	41465.9739847907	42440.8862962614	44225.9414206436	-0.586595	1.90345844783454e-07	1.94694071540745e-06	ompK36	NC_999999999.1	1637290	1638414	+	1125	protein_coding	porin OmpK36&&sp|Q48473|OMPC_KLEPN Outer membrane porin C OS=Klebsiella pneumoniae OX=573 GN=ompC PE=1 SV=1 && PF00267:Gram-negative porin	Porin_1	30348	33658	31093	38673	37808	41128	7862.19048591796	8621.77727003793	8288.28976788736	12201.8140521163	12441.1289094388	12989.6536107081
H3G71_RS06400	3853.82590067918	3161.5309702572	2879.14067225751	2143.36829301054	1926.27382787729	1803.31899830819	0.752551614982424	1.91596782803484e-07	1.95517833242253e-06	trmD	NC_999999999.1	1267579	1268346	+	768	protein_coding	tRNA (guanosine(37)-N1)-methyltransferase TrmD&&sp|A6TCL5|TRMD_KLEP7 tRNA (guanine-N(1)-)-methyltransferase OS=Klebsiella pneumoniae subsp. pneumoniae (strain ATCC 700721 / MGH 78578) OX=272620 GN=trmD PE=3 SV=1 && PF01746:tRNA (Guanine-1)-methyltransferase	-	4321	3588	3130	1999	1716	1677	1639.79310166384	1346.33219127372	1222.18778581817	923.890785683977	827.150757323999	775.861754616877
H3G71_RS16785	362.104447043681	348.050371586286	396.456750716609	214.444051326717	159.400281794042	209.688255617232	0.922198214793092	1.95669193069119e-07	1.99210306075938e-06	mnmA	NC_999999999.1	3361787	3362893	+	1107	protein_coding	tRNA 2-thiouridine(34) synthase MnmA&&sp|A6T7K3|MNMA_KLEP7 tRNA-specific 2-thiouridylase MnmA OS=Klebsiella pneumoniae subsp. pneumoniae (strain ATCC 700721 / MGH 78578) OX=272620 GN=mnmA PE=3 SV=2 && PF20258:Aminomethyltransferase beta-barrel domain|PF20259:tRNA methyl transferase PRC-barrel domain|PF03054:tRNA methyl transferase HUP domain	-	406	395	431	200	142	195	106.891807649246	102.827787280696	116.757414942409	64.1285523886871	47.4864093250232	62.5892132041093
H3G71_RS05395	822.316010281463	765.71081748983	758.878931186085	442.826965989671	433.299357552817	520.457003685847	0.748678269850644	2.11179160062069e-07	2.14503276470453e-06	queE	NC_999999999.1	1082075	1082746	+	672	protein_coding	7-carboxy-7-deazaguanine synthase QueE&&sp|P64555|QUEE_ECO57 7-carboxy-7-deazaguanine synthase OS=Escherichia coli O157:H7 OX=83334 GN=queE PE=3 SV=1 && -	-	922	869	825	413	386	484	399.878133959483	372.658918368167	368.162454879049	218.147299070954	212.640820730645	255.910785746362
H3G71_RS15840	91.863936072658	68.7289341360262	103.023563991323	30.0221671857404	29.1859670890499	27.9584340822976	1.5958958491032	2.12295759386048e-07	2.15139443922859e-06	H3G71_RS15840	NC_999999999.1	3175864	3177426	+	1563	protein_coding	anthranilate synthase component 1&&sp|P00895|TRPE_ECOLI Anthranilate synthase component 1 OS=Escherichia coli (strain K12) OX=83333 GN=trpE PE=1 SV=2 && PF04715:Anthranilate synthase component I, N terminal region|PF00425:chorismate binding enzyme	-	103	78	112	28	26	26	19.2063242028162	14.3812501446245	21.4888842389474	6.35869676852126	6.15804670141755	5.91053606457232
H3G71_RS11985	41.026612226624	53.7495510550974	37.7139832468236	102.933144636824	130.214314704992	109.683087553629	-1.36972	2.22546665608768e-07	2.25008011219188e-06	ydgT	NC_999999999.1	2430634	2430849	-	216	protein_coding	transcription modulator YdgT&&sp|Q57PH6|YDGT_SALCH Transcription modulator YdgT OS=Salmonella choleraesuis (strain SC-B67) OX=321314 GN=ydgT PE=3 SV=2 && PF05321:Haemolysin expression modulating protein	HHA	46	61	41	96	116	102	62.0683341214527	81.3836379712095	56.9226260203566	157.75623887617	198.807537631875	167.787236935632
H3G71_RS15490	124.863602428856	126.003045916048	127.859601739231	243.393998255824	290.737133694766	219.366175107258	-0.991925	2.26576051425426e-07	2.2855533647236e-06	H3G71_RS15490	NC_999999999.1	3117250	3118149	+	900	protein_coding	FRG domain-containing protein&&-- && PF08867:FRG domain	-	140	143	139	227	259	204	45.3368701408872	45.7883025438018	46.3155805863194	89.5266655622266	106.533418441357	80.5378737291032
H3G71_RS24725	324.645366315025	412.373604816157	361.502327219553	630.465510900549	660.05187109082	602.181657157178	-0.784648	2.51413172803089e-07	2.52835042100508e-06	H3G71_RS24725	NC_999999999.1	5010183	5010536	-	354	protein_coding	DUF4156 domain-containing protein&&sp|P0AF71|YJEI_ECOL6 Uncharacterized protein YjeI OS=Escherichia coli O6:H1 (strain CFT073 / ATCC 700928 / UPEC) OX=199310 GN=yjeI PE=3 SV=1 && PF13698:Domain of unknown function (DUF4156)	-	364	468	393	588	588	560	299.684395846542	380.981253831325	332.923238088468	589.580519867721	614.897422061885	562.078879465326
H3G71_RS28990	256.862267853646	319.853885786891	306.311132224201	152.255276441969	153.787595815378	156.997360615979	0.931289503182526	2.51797888327078e-07	2.52835042100508e-06	H3G71_RS28990	NC_999999999.1	5829528	5829872	+	345	protein_coding	MobC family plasmid mobilization relaxosome protein&&sp|P13657|MBEC_ECOLX Mobilization protein MbeC OS=Escherichia coli OX=562 GN=mbeC PE=1 SV=2 && PF05713:Bacterial mobilisation protein (MobC)	-	288	363	333	142	137	146	243.298483240537	303.213508484038	289.454269663642	146.095995133149	147.00431418297	150.364828189886
H3G71_RS17625	151.62008866361	114.548223560044	125.100041989464	225.166253893053	275.021612954508	289.262260313002	-1.01253	2.63249213653757e-07	2.63730034135316e-06	H3G71_RS17625	NC_999999999.1	3517532	3518617	+	1086	protein_coding	tartrate dehydrogenase&&sp|P76251|DMLA_ECOLI D-malate dehydrogenase [decarboxylating] OS=Escherichia coli (strain K12) OX=83333 GN=dmlA PE=1 SV=1 && PF00180:Isocitrate/isopropylmalate dehydrogenase	-	170	130	136	210	245	269	45.6231329357783	34.4964609822716	37.5546660821541	68.6370376325878	83.5150734384236	88.0105948697138
H3G71_RS11045	36.5671978541649	19.3850839870843	25.7558909978308	87.9220610439541	97.6607360287437	69.8960852057439	-1.64439	2.65570091248512e-07	2.65449102596462e-06	H3G71_RS11045	NC_999999999.1	2252027	2252659	-	633	protein_coding	TetR/AcrR family transcriptional regulator&&-- && PF00440:Bacterial regulatory proteins, tetR family|PF14246:AefR-like transcriptional repressor, C-terminal domain	TetR_N	41	22	28	82	87	65	18.8775728751832	10.0156695320018	13.2650576877863	45.9810838430543	50.8796541806695	36.4856550905472
H3G71_RS14660	60.6480354654442	79.3026163107994	71.7485534939571	166.194139778206	157.155207402576	145.168792350391	-1.14593	3.05669734864053e-07	3.04836090132606e-06	tynA	NC_999999999.1	2964571	2966838	+	2268	protein_coding	primary-amine oxidase&&sp|P49250|AMO_KLEAE Primary amine oxidase OS=Klebsiella aerogenes OX=548 GN=maoA PE=1 SV=1 && PF02727:Copper amine oxidase, N2 domain|PF07833:Copper amine oxidase N-terminal domain|PF02728:Copper amine oxidase, N3 domain|PF01179:Copper amine oxidase, enzyme domain	-	68	90	78	155	140	135	8.73839900674696	11.4356399959545	10.3135071535141	24.2581518113159	22.8514411071121	21.1496517145754
H3G71_RS12225	350.509969675287	378.009137748144	363.342033719398	560.771194219366	676.88992902681	611.859576647204	-0.760079	3.11820985126351e-07	3.10265415586039e-06	H3G71_RS12225	NC_999999999.1	2475560	2476993	-	1434	protein_coding	aldehyde dehydrogenase&&sp|O69763|VDH_PSEFL Vanillin dehydrogenase OS=Pseudomonas fluorescens OX=294 GN=vdh PE=3 SV=1 && PF00171:Aldehyde dehydrogenase family	Aldedh	393	429	395	523	603	569	79.8747308668648	86.212285124313	82.6043210541352	129.455825730497	155.667076428825	140.985879128291
H3G71_RS16775	223.862601497448	195.613120233305	231.803018980477	116.872007973061	89.8029756586149	110.75841194141	1.03554200567531	3.25265491557125e-07	3.22910628269833e-06	rluE	NC_999999999.1	3360605	3361255	+	651	protein_coding	23S rRNA pseudouridine(2457) synthase RluE&&sp|Q8FIB6|RLUE_ECOL6 Ribosomal large subunit pseudouridine synthase E OS=Escherichia coli O6:H1 (strain CFT073 / ATCC 700928 / UPEC) OX=199310 GN=rluE PE=3 SV=2 && PF00849:RNA pseudouridylate synthase	-	251	222	252	109	80	103	112.372163318262	98.2727256426541	116.084537092655	59.4312098070365	45.4923	56.2171387510004
H3G71_RS00590	1558.11938173722	1588.69574675968	1596.86524186551	953.203808147259	1010.28347615942	1079.6256853318	0.640452548272738	3.35484704810692e-07	3.32304037180432e-06	gmk	NC_999999999.1	119281	119904	-	624	protein_coding	guanylate kinase&&sp|Q9X6M5|KGUA_SALTY Guanylate kinase OS=Salmonella typhimurium (strain LT2 / SGSC1412 / ATCC 700720) OX=99287 GN=gmk PE=3 SV=1 && PF00625:Guanylate kinase	-	1747	1803	1736	889	900	1004	815.970248655184	832.668533013125	834.295599382788	505.692	533.932710483485	571.691354807831
H3G71_RS01190	109.701593562495	110.142522653888	111.302243240626	45.0332507786106	49.3916366122382	37.6363535723236	1.32731388532541	3.45853546287085e-07	3.41803009258498e-06	bcsZ	NC_999999999.1	251611	252720	+	1110	protein_coding	cellulose synthase complex periplasmic endoglucanase BcsZ&&sp|Q8X5L9|GUN_ECO57 Endoglucanase OS=Escherichia coli O157:H7 OX=83334 GN=bcsZ PE=3 SV=1 && PF01270:Glycosyl hydrolases family 8	-	123	125	121	42	44	35	32.2959557567324	32.4524918804114	32.6901725701613	13.4305987151334	14.6743308298644	11.2035992866399
H3G71_RS04875	435.238842752011	400.037642278922	400.136163716299	217.660712096618	262.673703801449	206.46228245389	0.847769145375499	3.49859090316075e-07	3.44984649057738e-06	thyA	NC_999999999.1	971249	972043	+	795	protein_coding	thymidylate synthase&&sp|A6TDG3|TYSY_KLEP7 Thymidylate synthase OS=Klebsiella pneumoniae subsp. pneumoniae (strain ATCC 700721 / MGH 78578) OX=272620 GN=thyA PE=3 SV=1 && PF00303:Thymidylate synthase	-	488	454	435	203	234	192	178.903444437355	164.569647881404	164.088048500466	90.6354240335732	108.962569746969	85.8117189566471
H3G71_RS04430	379.050221659026	332.189848324127	323.788343972729	200.505187990481	186.341174491626	181.729821534934	0.864229923386743	3.5405604659178e-07	3.48340343597473e-06	dsbC	NC_999999999.1	879942	880655	+	714	protein_coding	bifunctional protein-disulfide isomerase/oxidoreductase DsbC&&sp|P55890|DSBC_SALTY Thiol:disulfide interchange protein DsbC OS=Salmonella typhimurium (strain LT2 / SGSC1412 / ATCC 700720) OX=99287 GN=dsbC PE=1 SV=2 && PF13098:Thioredoxin-like domain|PF10411:Disulfide bond isomerase protein N-terminal domain	-	425	377	352	187	166	169	173.482921457476	152.161280416759	147.842491684763	92.9634979091717	86.0673605395601	84.1009679944293
H3G71_RS11850	222.970718622956	198.256540776999	187.650062984196	323.810517503343	397.378167289371	394.644050315508	-0.873471	3.87051490468341e-07	3.79951217041405e-06	gloA	NC_999999999.1	2405877	2406284	-	408	protein_coding	lactoylglutathione lyase&&sp|P0AC82|LGUL_ECO57 Lactoylglutathione lyase OS=Escherichia coli O157:H7 OX=83334 GN=gloA PE=3 SV=1 && PF00903:Glyoxalase/Bleomycin resistance protein/Dioxygenase superfamily	Glyoxalase	250	225	204	302	354	367	178.585360323873	158.921761708485	149.942527078012	262.733736069504	321.197167796732	319.608560322025
H3G71_RS02200	841.045550645792	819.460368544927	855.46352242795	510.376842157587	484.936068556521	558.093357258171	0.695449314672557	3.95002618414034e-07	3.86186663898878e-06	tsaC	NC_999999999.1	453479	454051	+	573	protein_coding	L-threonylcarbamoyladenylate synthase type 1 TsaC&&sp|A6TET6|TSAC_KLEP7 Threonylcarbamoyl-AMP synthase OS=Klebsiella pneumoniae subsp. pneumoniae (strain ATCC 700721 / MGH 78578) OX=272620 GN=tsaC PE=3 SV=1 && PF01300:Telomere recombination	Sua5_yciO_yrdC	943	930	930	476	432	519	479.648487765781	467.72366308061	486.724433446952	294.86375538635	279.098648244352	321.829045776136
H3G71_RS08000	824.099776030447	778.927920208297	838.906163929345	550.04899165303	462.485324641867	377.438860111017	0.812887143365101	3.95163655630347e-07	3.86186663898878e-06	nuoF	NC_999999999.1	1587152	1588489	+	1338	protein_coding	NADH-quinone oxidoreductase subunit NuoF&&sp|P33901|NUOF_SALTY NADH-quinone oxidoreductase subunit F OS=Salmonella typhimurium (strain LT2 / SGSC1412 / ATCC 700720) OX=99287 GN=nuoF PE=3 SV=2 && PF10589:NADH-ubiquinone oxidoreductase-F iron-sulfur binding region|PF01512:Nuo51 FMN-binding domain	-	924	884	912	513	412	351	201.27130690349	190.395713798116	204.405956196035	136.091284546203	113.990776177361	93.2102139241467
H3G71_RS26545	83.8369902022316	88.1140181231105	94.7448847420203	160.833038495038	188.586248883091	207.53760684167	-1.06258	4.29829976673462e-07	4.19131986142923e-06	yihI	NC_999999999.1	5397721	5398227	-	507	protein_coding	Der GTPase-activating protein YihI&&sp|A9MIV9|YIHI_SALAR Der GTPase-activating protein YihI OS=Salmonella arizonae (strain ATCC BAA-731 / CDC346-86 / RSK2980) OX=41514 GN=yihI PE=3 SV=1 && PF04220:Der GTPase activator (YihI)	-	94	100	103	150	168	193	54.0363371924352	56.8398674355134	60.9233936451096	105.015247772598	122.667617588001	135.257654278776
H3G71_RS18060	317.51030331909	206.186802408079	216.165513731794	116.872007973061	127.969240313526	94.6285461246995	1.12473531584272	4.67012665642451e-07	4.54379507059662e-06	cydD	NC_999999999.1	3625275	3627041	+	1767	protein_coding	heme ABC transporter permease/ATP-binding protein CydD&&sp|P29018|CYDD_ECOLI Glutathione/L-cysteine transport system ATP-binding/permease protein CydD OS=Escherichia coli (strain K12) OX=83333 GN=cydD PE=1 SV=3 && PF00005:ABC transporter|PF00664:ABC transporter transmembrane region	ABC_membrane	356	234	235	109	114	88	58.7191090352504	38.1628081087405	39.8828453461607	21.8957088762766	23.8834416732398	17.695328293621
H3G71_RS08060	577.048219796211	496.081922033112	531.675178455221	290.571689547702	308.697728826489	338.727182150913	0.774677325720333	4.83367956962453e-07	4.69251901582133e-06	menD	NC_999999999.1	1601647	1603317	+	1671	protein_coding	2-succinyl-5-enolpyruvyl-6-hydroxy-3-cyclohexene-1-carboxylic-acid synthase&&sp|A6TBV8|MEND_KLEP7 2-succinyl-5-enolpyruvyl-6-hydroxy-3-cyclohexene-1-carboxylate synthase OS=Klebsiella pneumoniae subsp. pneumoniae (strain ATCC 700721 / MGH 78578) OX=272620 GN=menD PE=3 SV=1 && PF16582:Middle domain of thiamine pyrophosphate|PF02776:Thiamine pyrophosphate enzyme, N-terminal TPP binding domain|PF027…	TPP_enzyme_N	647	563	578	271	275	315	112.847993002644	97.0941268740897	103.730437643437	57.5654498233063	60.9235009767711	66.9802255377218
H3G71_RS16255	18.7295403643283	29.0776259806265	28.5154507475983	81.4887395041526	66.2296945482285	83.8753022468927	-1.6025	4.85504390437816e-07	4.70285489015704e-06	H3G71_RS16255	NC_999999999.1	3264079	3264561	+	483	protein_coding	glutathione peroxidase&&sp|O32770|GPO_LACLM Glutathione peroxidase OS=Lactococcus lactis subsp. cremoris (strain MG1363) OX=416870 GN=gpo PE=3 SV=1 && PF00255:Glutathione peroxidase	GSHPx	21	33	31	76	59	78	12.6717960021113	19.6891888625999	19.2472809085648	55.8515876766565	45.2203051970554	57.3799246517176
H3G71_RS04140	155.187620161578	179.752596971145	190.409622733963	70.7665369378167	42.6564134378421	97.8545192880415	1.31168481631323	5.27263233005896e-07	5.09610367055038e-06	H3G71_RS04140	NC_999999999.1	820333	821727	-	1395	protein_coding	sugar porter family MFS transporter&&sp|P0AEP2|GALP_ECOL6 Galactose-proton symporter OS=Escherichia coli O6:H1 (strain CFT073 / ATCC 700928 / UPEC) OX=199310 GN=galP PE=3 SV=1 && PF00083:Sugar (and other) transporter	Sugar_tr	174	204	207	66	38	91	36.3530663802505	42.1421778431562	44.4990725521844	16.7934060739149	10.0841198175901	23.178198954296
H3G71_RS00860	134.674314048266	171.822335340065	165.573584986055	290.571689547702	290.737133694766	297.864855415247	-0.897231	5.36378984058523e-07	5.1728153451622e-06	mtlD	NC_999999999.1	170809	171957	-	1149	protein_coding	mannitol-1-phosphate 5-dehydrogenase&&sp|A6TFJ4|MTLD_KLEP7 Mannitol-1-phosphate 5-dehydrogenase OS=Klebsiella pneumoniae subsp. pneumoniae (strain ATCC 700721 / MGH 78578) OX=272620 GN=mtlD PE=3 SV=1 && PF01232:Mannitol dehydrogenase Rossmann domain|PF08125:Mannitol dehydrogenase C-terminal domain	Mannitol_dh	151	195	180	271	259	277	38.3021301264862	48.9075151785208	46.9793818521188	83.7178996124846	83.4465418600705	85.6588504951681
H3G71_RS26255	331.780429310959	292.538540168727	283.314800976138	166.194139778206	154.910133011111	172.051902044908	0.879842817032329	5.59198650424222e-07	5.38106069750326e-06	priA	NC_999999999.1	5338466	5340661	+	2196	protein_coding	primosomal protein N'&&sp|P17888|PRIA_ECOLI Primosomal protein N' OS=Escherichia coli (strain K12) OX=83333 GN=priA PE=1 SV=2 && PF00270:DEAD/DEAH box helicase|PF21213:Primosomal protein N'-like, winged helix|PF18074:Primosomal protein N C-terminal domain|PF17764:3'DNA-binding domain (3'BD)	DEAD	372	332	308	155	138	160	49.3715330574064	43.5679136895053	42.0603810018469	25.0535010510311	23.2635162746174	25.8880982735786
H3G71_RS05895	338.023609432402	396.513081553997	424.972201464207	651.909916033221	624.130680827374	675.303715526264	-0.751231	5.63536377360541e-07	5.41093571960187e-06	H3G71_RS05895	NC_999999999.1	1179418	1179732	+	315	protein_coding	BON domain-containing protein&&sp|P0AFH9|OSMY_ECOL6 Osmotically-inducible protein Y OS=Escherichia coli O6:H1 (strain CFT073 / ATCC 700928 / UPEC) OX=199310 GN=osmY PE=3 SV=1 && PF04972:BON domain	BON	379	450	462	608	556	628	350.666811906045	411.683039854362	439.83141276217	685.112808833653	653.420635999937	708.372334760179
H3G71_RS05955	146.268791416659	118.072784284968	123.260335489619	56.8276736015801	58.3719341780997	22.5818121433942	1.49394595135152	5.69466292319049e-07	5.45593469584276e-06	proX	NC_999999999.1	1190478	1191476	-	999	protein_coding	glycine betaine/L-proline ABC transporter substrate-binding protein ProX&&sp|Q8ZML1|PROX_SALTY Glycine betaine/proline betaine-binding periplasmic protein OS=Salmonella typhimurium (strain LT2 / SGSC1412 / ATCC 700720) OX=99287 GN=proX PE=2 SV=1 && PF04069:Substrate binding domain of ABC-type glycine betaine transport system	-	164	134	134	53	52	21	47.8458603803442	38.6545236620011	40.2248220789863	18.831262748732	19.2693233119432	7.4690661910933
H3G71_RS18845	808.045884289594	797.43186401415	933.651048671365	537.182348573427	533.205167973026	419.376511234463	0.769305837664121	5.71046886399075e-07	5.45915846954062e-06	uvrB	NC_999999999.1	3786506	3788527	-	2022	protein_coding	excinuclease ABC subunit UvrB&&sp|A6T6L9|UVRB_KLEP7 UvrABC system protein B OS=Klebsiella pneumoniae subsp. pneumoniae (strain ATCC 700721 / MGH 78578) OX=272620 GN=uvrB PE=3 SV=1 && PF00271:Helicase conserved C-terminal domain|PF17757:UvrB interaction domain|PF04851:Type III restriction enzyme, res subunit|PF12344:Ultra-violet resistance protein B	Helicase_C	906	905	1015	501	475	390	130.590942181996	128.981803040424	150.535771497708	87.9479328749569	86.9643122251373	68.5324025884758
H3G71_RS17725	192.646700890234	162.129793346523	193.169182483731	91.1387218138549	96.5381988330111	62.3688144912792	1.13261874058674	5.78285749267117e-07	5.51634319083502e-06	yccS	NC_999999999.1	3536213	3538348	+	2136	protein_coding	YccS family putative transporter&&sp|P75870|YCCS_ECOLI Inner membrane protein YccS OS=Escherichia coli (strain K12) OX=83333 GN=yccS PE=1 SV=2 && PF12805:FUSC-like inner membrane protein yccS|PF13515:Fusaric acid resistance protein-like	-	216	184	210	85	86	58	29.4726041846859	24.8243331148136	29.4830811670249	14.1249441409492	14.9047882726726	9.64804336642429
H3G71_RS22920	26.7564862347548	28.1964857993954	31.2750104973659	4.28888102653435	1.12253719573269	1.07532438778068	3.72346426487606	5.90640839313028e-07	5.62197831432877e-06	H3G71_RS22920	NC_999999999.1	4646051	4647352	+	1302	protein_coding	oxaloacetate decarboxylase subunit beta&&sp|P13156|OADB_KLEPN Oxaloacetate decarboxylase beta chain OS=Klebsiella pneumoniae OX=573 GN=oadB PE=1 SV=2 && PF03977:Na+-transporting oxaloacetate decarboxylase beta subunit	-	30	32	34	4	1	1	6.71546792738618	7.08271896523633	7.83109972450449	1.09048091389058	0.284326686586188	0.272898731800973
H3G71_RS20780	148.944440040135	157.724092440368	164.653731736132	315.232755450275	255.938480627053	304.316801741931	-0.893988	5.97180163548196e-07	5.67191895595127e-06	H3G71_RS20780	NC_999999999.1	4191247	4192698	-	1452	protein_coding	PLP-dependent aminotransferase family protein&&sp|P49309|MOCR_RHIML Probable rhizopine catabolism regulatory protein MocR OS=Rhizobium meliloti OX=382 GN=mocR PE=3 SV=1 && PF00392:Bacterial regulatory proteins, gntR family|PF00155:Aminotransferase class I and II	Aminotran_1_2	167	179	179	294	228	283	33.5209149064115	35.5260915246223	36.9693007533943	71.8703526285032	58.1295336592488	69.2520000769816
H3G71_RS17335	535.129724695095	569.216557075294	714.725975189803	1085.08689971319	895.784682194684	1303.29315799018	-0.852715	6.02597946440457e-07	5.71101466302532e-06	H3G71_RS17335	NC_999999999.1	3470359	3470586	+	228	protein_coding	YccJ family protein&&sp|P0AB16|YCCJ_ECO57 Uncharacterized protein YccJ OS=Escherichia coli O157:H7 OX=83334 GN=yccJ PE=4 SV=1 && PF13993:YccJ-like protein	-	600	646	777	1012	798	1212	766.97712644358	816.504695711151	1021.97669771593	1575.48664877649	1295.67671077326	1888.77521206798
H3G71_RS22905	50.8373238460341	63.4420930486395	77.2676729934923	4.28888102653435	20.2056695231884	20.4311633678328	2.0954431970292	6.58535800733712e-07	6.22770494314553e-06	citS	NC_999999999.1	4642497	4643837	+	1341	protein_coding	citrate/sodium symporter CitS&&sp|P31602|CITN_KLEPN Citrate/sodium symporter OS=Klebsiella pneumoniae OX=573 GN=citS PE=1 SV=1 && PF03390:2-hydroxycarboxylate transporter family	Na_citrate	57	72	84	4	18	19	12.3883106329366	15.4726511623116	18.7847461216302	1.05876670386691	4.9690382004727	5.03427951326806
H3G71_RS22080	2084.3302776874	1964.06146396413	1963.88668858459	2961.47234882197	3305.87204143276	2896.92390068114	-0.608042	6.67563634480912e-07	6.2995037163489e-06	skp	NC_999999999.1	4450683	4451168	-	486	protein_coding	molecular chaperone Skp&&sp|P0AEU9|SKP_ECO57 Chaperone protein Skp OS=Escherichia coli O157:H7 OX=83334 GN=skp PE=3 SV=1 && PF03938:Outer membrane protein (OmpH-like)	-	2337	2229	2135	2762	2945	2694	1401.48499364092	1321.7058581991	1317.39627700229	2017.23486933325	2243.24980201484	1969.58089893068
H3G71_RS05370	1631.25377744555	1619.53565310277	1671.37335510923	1157.99787716427	990.07780663623	1014.03089767718	0.638270868781152	6.93646054313861e-07	6.53158559298117e-06	relA	NC_999999999.1	1073989	1076226	+	2238	protein_coding	GTP diphosphokinase&&sp|P0AG22|RELA_ECO57 GTP pyrophosphokinase OS=Escherichia coli O157:H7 OX=83334 GN=relA PE=3 SV=1 && PF02824:TGS domain|PF19296:RelA/SpoT, AH and RIS domains|PF13291:ACT domain|PF04607:Region found in RelA / SpoT proteins|PF13328:HD domain	-	1829	1838	1817	1080	882	943	238.18786524612	236.671760087856	243.472360769212	171.29028617922	145.89389236589	149.714585488378
H3G71_RS19275	10.7025944939019	12.3359625372355	11.0382389990703	71.8387571944503	56.1268597866343	27.9584340822976	-2.19334	6.99896712792704e-07	6.57633142555542e-06	kdpB	NC_999999999.1	3865537	3867585	+	2049	protein_coding	potassium-transporting ATPase subunit KdpB&&sp|A6T6D8|KDPB_KLEP7 Potassium-transporting ATPase ATP-binding subunit OS=Klebsiella pneumoniae subsp. pneumoniae (strain ATCC 700721 / MGH 78578) OX=272620 GN=kdpB PE=3 SV=1 && PF00702:haloacid dehalogenase-like hydrolase|PF00122:E1-E2 ATPase	E1-E2_ATPase	12	14	12	67	50	26	1.70688906617019	1.96900624234883	1.75628142990351	11.6065168426465	9.03351258992719	4.50862267883189
H3G71_RS18030	3594.28798420206	3195.89543732522	3378.62098696544	2132.6460904442	2373.0436317789	1748.47745453138	0.701357448024612	7.05876405893874e-07	6.6061223702348e-06	serS	NC_999999999.1	3615307	3616599	-	1293	protein_coding	serine--tRNA ligase&&sp|A6T6Z0|SYS_KLEP7 Serine--tRNA ligase OS=Klebsiella pneumoniae subsp. pneumoniae (strain ATCC 700721 / MGH 78578) OX=272620 GN=serS PE=1 SV=1 && PF02403:Seryl-tRNA synthetase N-terminal domain|PF00587:tRNA synthetase class II core domain (G, H, P, S and T)	tRNA-synt_2b	4030	3627	3673	1989	2114	1626	908.390387807964	808.369736957648	851.877651906481	546.015938152035	605.250373787353	446.821969030714
H3G71_RS15915	5801.69809856933	4796.92714662213	5815.31224601021	3753.84311847419	3457.41456285668	3179.73421466746	0.659562740310396	7.06078256982708e-07	6.6061223702348e-06	ompW	NC_999999999.1	3193390	3194028	-	639	protein_coding	outer membrane protein OmpW&&sp|P0A915|OMPW_ECOLI Outer membrane protein W OS=Escherichia coli (strain K12) OX=83333 GN=ompW PE=1 SV=1 && PF03922:OmpW family	-	6505	5444	6322	3501	3080	2957	2966.96519382768	2455.1513744554	2966.93789103973	1944.73447994884	1784.34351405394	1644.23151489201
H3G71_RS06530	134.674314048266	204.424522045616	150.855932987294	288.427249034435	313.18787760942	368.836265008772	-0.985588	7.14757011078505e-07	6.67309311619677e-06	trxC	NC_999999999.1	1296308	1296733	-	426	protein_coding	thioredoxin TrxC&&sp|P0AGG6|THIO2_ECO57 Thioredoxin 2 OS=Escherichia coli O157:H7 OX=83334 GN=trxC PE=3 SV=1 && PF00085:Thioredoxin|PF21352:Thioredoxin 2, N-terminal	-	151	232	164	269	279	343	103.307858017213	156.942079043071	115.448706294808	224.136064741319	242.450571633628	286.086274741947
H3G71_RS16895	516.400184330767	555.999454356827	645.736981445614	345.254922636015	317.67802639235	345.179128477597	0.768782903331532	7.33938055758187e-07	6.83762248124612e-06	mfd	NC_999999999.1	3384660	3388106	+	3447	protein_coding	transcription-repair coupling factor&&sp|P30958|MFD_ECOLI Transcription-repair-coupling factor OS=Escherichia coli (strain K12) OX=83333 GN=mfd PE=1 SV=2 && PF03461:TRCF domain|PF00271:Helicase conserved C-terminal domain|PF17757:UvrB interaction domain|PF00270:DEAD/DEAH box helicase|PF02559:CarD-like/TRCF RID domain|PF21132:MFD, D3 domain	DEAD	579	631	702	322	283	321	48.9557027444492	52.7532343207634	61.0731964077544	33.1576428969496	30.3930133158301	33.0884368338736
H3G71_RS02790	1318.20288849892	1289.10808514111	1338.38647863728	566.132295502534	548.920688713284	950.586758798117	0.933440087578782	7.48662650457167e-07	6.94703107100808e-06	argG	NC_999999999.1	563598	564941	-	1344	protein_coding	argininosuccinate synthase&&sp|A6TEJ0|ASSY_KLEP7 Argininosuccinate synthase OS=Klebsiella pneumoniae subsp. pneumoniae (strain ATCC 700721 / MGH 78578) OX=272620 GN=argG PE=3 SV=1 && PF00764:Arginosuccinate synthase N-terminal HUP domain|PF20979:Arginosuccinate synthase C-terminal domain	-	1478	1463	1455	528	489	884	320.509697392688	313.693899639027	324.652346575161	139.445246863758	134.690882561251	233.703651446058
H3G71_RS07590	27.6483691092466	37.8890277929375	17.477211748528	67.549876167916	95.4156616372784	92.4778973491381	-1.6182	7.48848153278674e-07	6.94703107100808e-06	H3G71_RS07590	NC_999999999.1	1509521	1509596	-	76	protein_coding	tRNA-Val&&-- && -	-	31	43	19	63	85	86	118.881454598755	163.048151310741	74.9712635390063	294.23614290391	414.032031638071	402.066010489718
H3G71_RS19390	14.2701259918692	16.741663443391	11.9580922489929	55.7554533449465	39.288801850644	70.9714095935246	-1.94962	7.65396348581141e-07	7.08556788517732e-06	H3G71_RS19390	NC_999999999.1	3890416	3890500	+	85	protein_coding	tRNA-Leu&&-- && -	-	16	19	13	52	35	66	54.8614226914937	64.416287412506	45.8647729885685	217.14682292367	152.432554208618	275.890986130838
H3G71_RS08365	357.645032671222	421.185006628468	381.739098717849	713.026470661335	648.826499133493	587.127115728249	-0.747806	7.95487250640278e-07	7.34862748591482e-06	H3G71_RS08365	NC_999999999.1	1676528	1677214	+	687	protein_coding	LEM-3-like GIY-YIG domain-containing protein&&-- && PF22945:LEM-3-like GIY-YIG domain	-	401	478	415	665	578	546	170.119322456292	200.508217081906	181.153271433407	343.584821569825	311.458157133268	282.389410840549
H3G71_RS22915	37.4590807286567	18.5039438058532	29.4353039975209	1.07222025663359	1.12253719573269	3.22597316334203	3.97145445690352	8.15216423081999e-07	7.51506232034414e-06	oadA	NC_999999999.1	4644251	4646035	+	1785	protein_coding	sodium-extruding oxaloacetate decarboxylase subunit alpha&&sp|P13187|DCOA_KLEPN Oxaloacetate decarboxylase alpha chain OS=Klebsiella pneumoniae OX=573 GN=oadA PE=1 SV=2 && PF00682:HMGL-like|PF00364:Biotin-requiring enzyme|PF02436:Conserved carboxylase domain	Biotin_lipoyl	42	21	32	1	1	3	6.85767783643671	3.39033091644768	5.37609060671866	0.198852401944752	0.207391230215807	0.597166636646835
H3G71_RS23665	237.240844614826	244.075830201016	268.597148977378	117.944228229695	127.969240313526	147.319441125953	0.93104367883842	8.2222412559729e-07	7.56377245937297e-06	rbbA	NC_999999999.1	4790427	4793171	+	2745	protein_coding	ribosome-associated ATPase/putative transporter RbbA&&sp|P37624|RBBA_ECOLI Ribosome-associated ATPase OS=Escherichia coli (strain K12) OX=83333 GN=rbbA PE=1 SV=3 && PF00005:ABC transporter|PF12698:ABC-2 family transporter protein	ABC_tran	266	277	292	110	114	137	28.2426404156346	29.0802701011879	31.9003409156864	14.2239231773596	15.3741498858341	17.7333473174014
H3G71_RS17805	425.428131132601	445.856931702939	411.17440271537	232.671795689488	236.855348299597	274.207718884072	0.785963055893555	8.26329393826192e-07	7.5856346864212e-06	pyrD	NC_999999999.1	3556170	3557180	-	1011	protein_coding	quinone-dependent dihydroorotate dehydrogenase&&sp|B5XY59|PYRD_KLEP3 Dihydroorotate dehydrogenase (quinone) OS=Klebsiella pneumoniae (strain 342) OX=507522 GN=pyrD PE=3 SV=1 && PF01180:Dihydroorotate dehydrogenase	DHO_dh	477	506	447	217	211	255	137.509667595612	144.231585278353	132.590127801922	76.1864328697231	77.2609258084378	89.6192956926222
H3G71_RS15775	4042.90507007145	6287.81633326516	5365.5040067981	8082.39629450398	10271.2153409541	9088.64172552227	-0.805958	8.49143904450678e-07	7.77879635225381e-06	H3G71_RS15775	NC_999999999.1	3163208	3163375	-	168	protein_coding	YmiA family putative membrane protein&&-- && -	-	4533	7136	5833	7538	9150	8452	7863.9808296674	12240.7090516697	10412.0804815006	15926.3374372576	20162.316162543	17875.6856291591
H3G71_RS22970	2188.68057400294	1783.42772681176	1907.77564033932	1343.49198156188	1193.25703906385	1139.84385104752	0.677370408386578	8.53752252462997e-07	7.80471850793256e-06	ileS	NC_999999999.1	4654848	4657664	-	2817	protein_coding	isoleucine--tRNA ligase&&sp|B5Y235|SYI_KLEP3 Isoleucine--tRNA ligase OS=Klebsiella pneumoniae (strain 342) OX=507522 GN=ileS PE=3 SV=1 && PF00133:tRNA synthetases class I (I, L, M and V)|PF08264:Anticodon-binding domain of tRNA ligase|PF06827:Zinc finger found in FPG and IleRS	-	2454	2024	2074	1253	1063	1060	253.894749716424	207.054501549755	220.788641221014	157.882242261854	139.693122729547	133.700034694057
H3G71_RS09875	151.62008866361	157.724092440368	195.928742233498	71.8387571944503	80.8226780927534	83.8753022468927	1.09474461195281	8.61479896608483e-07	7.85898916074434e-06	H3G71_RS09875	NC_999999999.1	2018596	2018826	-	231	protein_coding	DNA polymerase III subunit theta&&sp|P0ABT0|HOLE_ECO57 DNA polymerase III subunit theta OS=Escherichia coli O157:H7 OX=83334 GN=holE PE=3 SV=1 && PF06440:DNA polymerase III, theta subunit	-	170	179	213	67	72	78	214.487975620153	223.306861011911	276.517387598413	102.951311734124	115.384938992795	119.976206089955
H3G71_RS25710	898.126054613268	1021.24147004685	985.162830667026	1553.64715186207	1442.4602965165	1494.70089901514	-0.628717	8.6418044744306e-07	7.86726930161857e-06	fre	NC_999999999.1	5223975	5224676	-	702	protein_coding	NAD(P)H-flavin reductase&&sp|Q9L6L9|FRE_SALTY NAD(P)H-flavin reductase OS=Salmonella typhimurium (strain LT2 / SGSC1412 / ATCC 700720) OX=99287 GN=fre PE=1 SV=3 && PF00175:Oxidoreductase NAD-binding domain	NAD_binding_1	1007	1159	1071	1449	1285	1390	418.079013112393	475.781268139378	457.516941597013	732.656378626829	677.633118983979	703.542260454081
H3G71_RS26830	138.241845546233	66.966653773564	77.2676729934923	36.4554887255419	25.8183555018518	25.8077853067362	1.68027999609852	8.70167205475599e-07	7.90536997438287e-06	yidD	NC_999999999.1	5461431	5461688	-	258	protein_coding	membrane protein insertion efficiency factor YidD&&sp|A4WGH3|YIDD_ENT38 Putative membrane protein insertion efficiency factor OS=Enterobacter sp. (strain 638) OX=399742 GN=Ent638_4150 PE=3 SV=1 && PF01809:Putative membrane protein insertion efficiency factor	-	155	76	84	34	23	24	175.096716075685	84.8896810862482	97.6369943763802	46.7765592016551	33.0017323895735	33.0524789585923
H3G71_RS25360	197.106115262693	179.752596971145	195.008888983576	347.399363149282	350.231605068598	311.844072456396	-0.81987	8.91658690307367e-07	8.08388085344778e-06	rluF	NC_999999999.1	5144570	5145445	-	876	protein_coding	23S rRNA pseudouridine(2604) synthase RluF&&sp|Q83IR6|RLUF_SHIFL Dual-specificity RNA pseudouridine synthase RluF OS=Shigella flexneri OX=623 GN=rluF PE=3 SV=1 && PF00849:RNA pseudouridylate synthase|PF01479:S4 domain	S4	221	204	212	324	312	290	73.5282409574564	67.1099749899576	72.5749217820517	131.283445366128	131.849684853639	117.626830083803
H3G71_RS19935	863.342622508087	935.770872467433	1009.99886841493	1387.45301208386	1460.42089164823	1548.46711840417	-0.646279	8.94952889064974e-07	8.09701706642702e-06	ivy	NC_999999999.1	4005106	4005552	+	447	protein_coding	Ivy family C-type lysozyme inhibitor&&sp|P0AD60|IVY_ECO57 Inhibitor of vertebrate lysozyme OS=Escherichia coli O157:H7 OX=83334 GN=ivy PE=3 SV=1 && PF08816:Inhibitor of vertebrate lysozyme (Ivy)	-	968	1062	1098	1294	1301	1440	631.151825930663	684.664813932287	736.630401483927	1027.53308610284	1077.45311646916	1144.63618406937
H3G71_RS18155	155.187620161578	133.933307547128	160.974318736442	52.5387925750457	62.8620829610305	82.799977859112	1.18273582305886	9.43058769221022e-07	8.51469522498322e-06	H3G71_RS18155	NC_999999999.1	3649322	3650152	-	831	protein_coding	N-acetylmuramoyl-L-alanine amidase&&sp|P75820|AMID_ECOLI N-acetylmuramoyl-L-alanine amidase AmiD OS=Escherichia coli (strain K12) OX=83333 GN=amiD PE=1 SV=1 && PF01510:N-acetylmuramoyl-L-alanine amidase	-	174	152	175	49	56	77	61.0259056563772	52.7112821185368	63.1527	20.9297537137157	24.9468440100747	32.9232123441333
H3G71_RS09925	1100.58346712291	1072.34760055825	1236.28276789588	700.159827581732	686.992763788404	766.706288487622	0.662318036253682	1.00556691993705e-06	9.06042637512072e-06	H3G71_RS09925	NC_999999999.1	2025401	2028034	-	2634	protein_coding	PqiB family protein&&sp|P76272|YEBT_ECOLI Intermembrane transport protein YebT OS=Escherichia coli (strain K12) OX=83333 GN=yebT PE=1 SV=2 && PF02470:MlaD protein	-	1234	1217	1344	653	612	713	136.54172897947	133.14836053604	153.016519660477	87.9967175280232	86.0130325407564	96.1803295739825
H3G71_RS02160	393.320347650895	511.942445295272	513.27811345677	826.681817864495	818.329615689129	743.049151956447	-0.751476	1.03893841420598e-06	9.34192983921277e-06	mscL	NC_999999999.1	446445	446858	-	414	protein_coding	large-conductance mechanosensitive channel protein MscL&&sp|B5XNC0|MSCL_KLEP3 Large-conductance mechanosensitive channel OS=Klebsiella pneumoniae (strain 342) OX=507522 GN=mscL PE=3 SV=1 && PF01741:Large-conductance mechanosensitive channel, MscL	-	441	581	558	771	729	691	310.459002051727	404.423894465625	404.19289907986	661.032935725691	651.862196103316	593.048494744355
H3G71_RS07755	467.346626233717	583.314799974991	514.197966706693	818.104055811427	862.108566322703	860.25951022454	-0.698924	1.05198149686559e-06	9.4398666835301e-06	sixA	NC_999999999.1	1540941	1541426	+	486	protein_coding	phosphohistidine phosphatase SixA&&sp|P76502|SIXA_ECOLI Phosphohistidine phosphatase SixA OS=Escherichia coli (strain K12) OX=83333 GN=sixA PE=1 SV=1 && -	-	524	662	559	763	768	800	314.24	392.53893141669	344.929517023082	557.259306770916	584.99689234207	584.879257291962
H3G71_RS05665	232.781430242367	160.367512984061	230.883165730554	113.65534720316	96.5381988330111	77.4233559202086	1.11706662459021	1.0591355957071e-06	9.48466733461787e-06	flhA	NC_999999999.1	1136053	1138125	-	2073	protein_coding	formate hydrogenlyase transcriptional activator FlhA&&sp|E1WAA4|FHLA_SALTS Formate hydrogenlyase transcriptional activator OS=Salmonella typhimurium (strain SL1344) OX=216597 GN=fhlA PE=3 SV=1 && PF00158:Sigma-54 interaction domain|PF01590:GAF domain	Sigma54_activat	261	182	251	106	86	72	36.6950272072717	25.3007328882999	36.310250165539	18.1499580183148	15.3577557889188	12.3408676864208
H3G71_RS03585	126.647368177839	102.212261022808	105.783123741091	242.321777999191	217.772215972141	196.784362963864	-0.972976	1.06619522620482e-06	9.52844124763083e-06	dkgA	NC_999999999.1	721019	721846	-	828	protein_coding	2,5-didehydrogluconate reductase DkgA&&sp|Q8XBT6|DKGA_ECO57 2,5-diketo-D-gluconic acid reductase A OS=Escherichia coli O157:H7 OX=83334 GN=dkgA PE=3 SV=1 && PF00248:Aldo/keto reductase family	Aldo_ket_red	142	116	115	226	194	183	49.9831953416613	40.3727812031089	41.6507019661146	96.8829075706915	86.736122115256	78.529576366293
H3G71_RS24495	684.966047609722	622.08496794916	695.40905694143	441.754745733038	407.481002050965	333.350560212009	0.759827459247115	1.10165859602e-06	9.82536162466616e-06	rlmB	NC_999999999.1	4963701	4964432	-	732	protein_coding	23S rRNA (guanosine(2251)-2'-O)-methyltransferase RlmB&&sp|P63179|RLMB_ECO57 23S rRNA (guanosine-2'-O-)-methyltransferase RlmB OS=Escherichia coli O157:H7 OX=83334 GN=rlmB PE=3 SV=1 && PF08032:RNA 2'-O ribose methyltransferase substrate binding|PF00588:SpoU rRNA Methylase family	SpoU_methylase	768	706	756	412	363	310	305.784978936194	277.942292754133	309.717	199.781466445642	183.579487123611	150.474571215176
H3G71_RS21830	403.131059270305	375.365717204451	433.25088071351	258.405081848694	186.341174491626	227.968770209503	0.848080878781808	1.11760726329938e-06	9.94738472892023e-06	H3G71_RS21830	NC_999999999.1	4402030	4402824	-	795	protein_coding	Na(+)-translocating NADH-quinone reductase subunit C&&sp|Q8ZBZ2|NQRC_YERPE Na(+)-translocating NADH-quinone reductase subunit C OS=Yersinia pestis OX=632 GN=nqrC PE=3 SV=1 && PF04205:FMN-binding domain	-	452	426	471	241	166	212	165.705649355911	154.419977968013	177.667749066022	107.601661044784	77.298233239303	94.7504396812978
H3G71_RS20395	347.834321051812	445.856931702939	517.877379706383	865.281747103304	743.119623575039	715.090717874149	-0.825329	1.13348316409682e-06	1.00682674576049e-05	H3G71_RS20395	NC_999999999.1	4110518	4111441	-	924	protein_coding	sugar ABC transporter substrate-binding protein&&sp|P49308|MOCB_RHIML Putative rhizopine-binding protein OS=Rhizobium meliloti OX=382 GN=mocB PE=3 SV=1 && PF13407:Periplasmic binding protein domain	-	390	506	563	807	662	665	123.015162488029	157.811831944172	182.722170443552	310.006375259097	265.225102823716	255.718516185321
H3G71_RS07280	1482.30933740541	1457.40585975625	1399.09679313216	2278.46804534637	2288.85334209895	2022.68517341545	-0.602913	1.16575943413426e-06	1.03340452464265e-05	dapA	NC_999999999.1	1448887	1449765	+	879	protein_coding	4-hydroxy-tetrahydrodipicolinate synthase&&sp|A6TCA1|DAPA_KLEP7 4-hydroxy-tetrahydrodipicolinate synthase OS=Klebsiella pneumoniae subsp. pneumoniae (strain ATCC 700721 / MGH 78578) OX=272620 GN=dapA PE=3 SV=1 && PF00701:Dihydrodipicolinate synthetase family	-	1662	1654	1521	2125	2039	1881	551.071756515025	542.260095043663	518.913728522542	858.102408562786	858.730639774637	760.348024916899
H3G71_RS08445	59.7561525909523	66.0855135923329	66.2294339944219	166.194139778206	141.439686662319	118.285682655874	-1.14911	1.20677415923722e-06	1.06760584893809e-05	mglA	NC_999999999.1	1697297	1698817	+	1521	protein_coding	galactose/methyl galactoside ABC transporter ATP-binding protein MglA&&sp|Q8X5D9|MGLA_ECO57 Galactose/methyl galactoside import ATP-binding protein MglA OS=Escherichia coli O157:H7 OX=83334 GN=mglA PE=3 SV=3 && PF00005:ABC transporter	ABC_tran	67	75	72	155	126	110	12.8384205386282	14.2099668588784	14.1957422085692	36.1719186772284	30.6669043970002	25.6966182567622
H3G71_RS17160	176.592809149382	192.969699689612	230.883165730554	384.927072131458	306.452654435023	438.732350214516	-0.913243	1.22722981866126e-06	1.08351799683815e-05	mdoC	NC_999999999.1	3438056	3439216	+	1161	protein_coding	glucans biosynthesis protein MdoC&&sp|Q0TJ26|OPGC_ECOL5 Glucans biosynthesis protein C OS=Escherichia coli O6:K15:H31 (strain 536 / UPEC) OX=362663 GN=mdoC PE=3 SV=1 && PF01757:Acyltransferase domain	-	198	219	251	359	273	408	49.7048742408397	54.3591817482116	64.8330306573319	109.75676309408	87.0480477522085	124.864920510237
H3G71_RS17095	698.344	738.395471871666	748.760545436937	1056.13695278408	1127.02734451562	1248.45161421336	-0.650971	1.24894445574875e-06	1.10047555659147e-05	H3G71_RS17095	NC_999999999.1	3425341	3425901	+	561	protein_coding	lipoprotein&&sp|P40822|YCEB_SALTY Uncharacterized lipoprotein YceB OS=Salmonella typhimurium (strain LT2 / SGSC1412 / ATCC 700720) OX=99287 GN=yceB PE=3 SV=2 && PF07273:Protein of unknown function (DUF1439)	-	783	838	814	985	1004	1161	406.784980752269	430.469289088357	435.127333481291	623.22150518594	662.520711798498	735.329281216489
H3G71_RS25425	1204.04188056396	1429.20937395685	1393.57767363263	2406.06225588577	2594.18345933824	1802.24367392041	-0.756346	1.26607828056982e-06	1.11333697297402e-05	aceA	NC_999999999.1	5160831	5162135	-	1305	protein_coding	isocitrate lyase&&sp|P51066|ACEA_SALTY Isocitrate lyase OS=Salmonella typhimurium (strain LT2 / SGSC1412 / ATCC 700720) OX=99287 GN=aceA PE=3 SV=2 && PF00463:Isocitrate lyase family	-	1350	1622	1515	2244	2311	1676	301.501353153683	358.180017969841	348.142419192627	610.353448341596	655.568446326655	456.326830189239
H3G71_RS17115	158.755151659545	155.961812077906	160.05446548652	76.1276382209847	75.21	79.574	1.03966996271364	1.33862467242345e-06	1.17477701251882e-05	solA	NC_999999999.1	3428080	3429198	+	1119	protein_coding	N-methyl-L-tryptophan oxidase&&sp|B5F947|MTOX_SALA4 N-methyl-L-tryptophan oxidase OS=Salmonella agona (strain SL483) OX=454166 GN=solA PE=3 SV=1 && PF01266:FAD dependent oxidoreductase	DAO	178	177	174	71	67	74	46.3613340774296	45.5831355120245	46.6309199491942	22.5215005902307	22.165285234727	23.4970929504559
H3G71_RS15910	221.186952873973	141.863569178208	172.932410985435	97.5720433536564	72.9649177226246	67.7454364301826	1.16883083922021	1.37988042479676e-06	1.20856592894375e-05	ybiX	NC_999999999.1	3192628	3193305	+	678	protein_coding	PKHD-type hydroxylase YbiX&&sp|A6T7W1|Y1221_KLEP7 PKHD-type hydroxylase KPN78578_12210 OS=Klebsiella pneumoniae subsp. pneumoniae (strain ATCC 700721 / MGH 78578) OX=272620 GN=KPN78578_12210 PE=3 SV=1 && PF18331:PKHD-type hydroxylase C-terminal domain|PF13640:2OG-Fe(II) oxygenase superfamily	-	248	161	188	91	65	63	106.607558106258	68.4316793386232	83.1539678190748	47.640988067693	35.4905125159131	33.0159164818682
H3G71_RS24500	4266.76767156889	3267.26779200494	3275.59742297412	2389.97895203626	2256.2997634227	1935.58389800522	0.715777218888532	1.39603887176219e-06	1.2202825835244e-05	rnr	NC_999999999.1	4964514	4966946	-	2433	protein_coding	ribonuclease R&&sp|P21499|RNR_ECOLI Ribonuclease R OS=Escherichia coli (strain K12) OX=83333 GN=rnr PE=1 SV=2 && PF00575:S1 RNA binding domain|PF17876:Cold shock domain|PF08461:Ribonuclease R winged-helix domain|PF00773:RNB domain|PF08206:Ribonuclease B OB domain	RNB	4784	3708	3561	2229	2010	1800	573.079760667617	439.196259040683	438.919308610606	325.18987958229	305.831740784951	262.871133517781
H3G71_RS11550	1641.95637193945	1401.01288815746	1379.77987488379	730.181994767473	993.445418223428	932.306244205846	0.735949634032752	1.40205998988428e-06	1.22310919197062e-05	H3G71_RS11550	NC_999999999.1	2351977	2352885	+	909	protein_coding	DUF535 family protein&&-- && PF04393:Protein of unknown function (DUF535)	-	1841	1590	1500	681	885	867	590.277071636303	504.073953089004	494.859825339975	265.920788798693	360.419264194352	338.896993414543
H3G71_RS10145	856.207559512153	1097.01952563273	1150.73641565308	1686.60246368463	1788.20175280217	1586.1034719765	-0.705306	1.41037896620934e-06	1.22651603212346e-05	H3G71_RS10145	NC_999999999.1	2068795	2070093	+	1299	protein_coding	D-amino acid dehydrogenase&&sp|A6TAW4|DADA_KLEP7 D-amino acid dehydrogenase OS=Klebsiella pneumoniae subsp. pneumoniae (strain ATCC 700721 / MGH 78578) OX=272620 GN=dadA PE=3 SV=1 && PF01266:FAD dependent oxidoreductase	DAO	960	1245	1251	1573	1593	1475	215.391266918105	276.198436669035	288.803851231091	429.821992642406	453.978445015242	403.455249797674
H3G71_RS20120	65.1074498379033	83.708317216955	88.3059119925626	332.388279556412	118.988942747665	188.181767861618	-1.43253	1.41155559758967e-06	1.22651603212346e-05	H3G71_RS20120	NC_999999999.1	4046535	4047521	+	987	protein_coding	SIS domain-containing protein&&sp|O32157|FRLB_BACSU Fructosamine deglycase FrlB OS=Bacillus subtilis (strain 168) OX=224308 GN=frlB PE=1 SV=1 && PF01380:SIS domain	SIS	73	95	96	310	106	175	21.5561757725885	27.7375097774215	29.1681511641119	111.484272154132	39.7573400903069	62.9989625540544
H3G71_RS01090	1307.50029400502	1519.96681262366	1458.88725437713	2366.39010639033	2834.40641922503	1952.78908820971	-0.738807	1.46935106860593e-06	1.27332336248436e-05	dppA	NC_999999999.1	224376	225983	+	1608	protein_coding	dipeptide ABC transporter periplasmic-binding protein DppA&&sp|P23847|DPPA_ECOLI Dipeptide-binding protein OS=Escherichia coli (strain K12) OX=83333 GN=dppA PE=1 SV=1 && PF00496:Bacterial extracellular solute-binding proteins, family 5 Middle	-	1466	1725	1586	2207	2525	1816	265.713692536809	309.146312577203	295.782149186229	487.175399999591	581.304849804988	401.275182978631
H3G71_RS18710	629.669309391229	624.728388492853	633.778889196621	443.899186246305	328.903398349677	330.124587048667	0.775267277369191	1.47122822420139e-06	1.27332336248436e-05	dinG	NC_999999999.1	3758959	3761127	-	2169	protein_coding	ATP-dependent DNA helicase DinG&&sp|Q8FJN1|DING_ECOL6 ATP-dependent DNA helicase DinG OS=Escherichia coli O6:H1 (strain CFT073 / ATCC 700928 / UPEC) OX=199310 GN=dinG PE=3 SV=1 && PF13307:Helicase C-terminal domain	-	706	709	689	414	293	307	94.8661242426388	94.1993050621114	95.2608586046571	67.7500859903884	50.0076765140702	50.2911220300111
H3G71_RS21035	76.701927206297	92.519719029266	100.264004241555	194.071866450679	264.918778192914	145.168792350391	-1.16417	1.50316708719947e-06	1.29840495642348e-05	H3G71_RS21035	NC_999999999.1	4243919	4244677	-	759	protein_coding	IclR family transcriptional regulator C-terminal domain-containing protein&&sp|Q43992|POBR_ACIAD p-hydroxybenzoate hydroxylase transcriptional activator OS=Acinetobacter baylyi (strain ATCC 33305 / BD413 / ADP1) OX=62977 GN=pobR PE=1 SV=1 && PF09339:IclR helix-turn-helix domain|PF01614:Bacterial transcriptional regulator IclR C-terminal	IclR	86	105	109	181	236	135	33.0234683691386	39.866539432537	43.0664965784015	84.6458870649806	115.106231410686	63.1981687597589
H3G71_RS21140	601.129057407491	541.020071275898	515.117819956615	269.12728441503	290.737133694766	380.664833274359	0.817124259973823	1.58850971463477e-06	1.36942644947296e-05	ribE	NC_999999999.1	4265150	4265620	-	471	protein_coding	6,7-dimethyl-8-ribityllumazine synthase&&sp|A8AK39|RISB_CITK8 6,7-dimethyl-8-ribityllumazine synthase OS=Citrobacter koseri (strain ATCC BAA-895 / CDC 4225-83 / SGSC4696) OX=290338 GN=ribH PE=3 SV=1 && PF00885:6,7-dimethyl-8-ribityllumazine synthase	-	674	614	560	251	259	354	417.066203024904	375.671699637802	356.551232117567	189.156764130185	203.567041607688	267.051398464804
H3G71_RS17760	543.156670565522	562.167435625445	504.999434207467	810.598514014992	857.618417539773	855.958212673418	-0.648271	1.62065840764494e-06	1.39422798059094e-05	fabA	NC_999999999.1	3545746	3546264	+	519	protein_coding	bifunctional 3-hydroxydecanoyl-ACP dehydratase/trans-2-decenoyl-ACP isomerase&&sp|A6T748|FABA_KLEP7 3-hydroxydecanoyl-[acyl-carrier-protein] dehydratase OS=Klebsiella pneumoniae subsp. pneumoniae (strain ATCC 700721 / MGH 78578) OX=272620 GN=fabA PE=3 SV=1 && PF07977:FabA-like domain	-	609	638	549	756	764	796	341.991997305536	354.25365240647	317.219450350015	517.039233773344	544.947430239895	544.951950768158
H3G71_RS22045	1069.3675665157	986.877002978837	933.651048671365	1511.83056185336	1448.07298249517	1687.18396442788	-0.636243	1.62363376955782e-06	1.39422798059094e-05	accA	NC_999999999.1	4442082	4443041	-	960	protein_coding	acetyl-CoA carboxylase carboxyl transferase subunit alpha&&sp|A6T4Y7|ACCA_KLEP7 Acetyl-coenzyme A carboxylase carboxyl transferase subunit alpha OS=Klebsiella pneumoniae subsp. pneumoniae (strain ATCC 700721 / MGH 78578) OX=272620 GN=accA PE=3 SV=1 && PF03255:Acetyl co-enzyme A carboxylase carboxyltransferase-like	-	1199	1120	1015	1410	1290	1569	364.01053994815	336.207815881062	317.065968717047	521.335070661094	497.447308600447	580.716561952954
H3G71_RS02440	482.508635100078	424.709567353393	436.93	261.621742618595	231.242662320933	290.337584700782	0.778751242417182	1.64422460962972e-06	1.4087401492139e-05	mreC	NC_999999999.1	495668	496660	+	993	protein_coding	rod shape-determining protein MreC&&sp|P16926|MREC_ECOLI Cell shape-determining protein MreC OS=Escherichia coli (strain K12) OX=83333 GN=mreC PE=1 SV=1 && PF04085:Rod shape-determining protein MreC, barrel core	-	541	482	475	244	206	270	158.786664304402	139.881024820606	143.449547557011	87.2187060856168	76.797411140639	96.6110978623505
H3G71_RS20655	180.160340647349	129.527606640972	129.699308239076	66.4776559112824	61.7395457652978	68.8207608179632	1.15675045010058	1.64695464117304e-06	1.4087401492139e-05	H3G71_RS20655	NC_999999999.1	4164677	4165897	+	1221	protein_coding	MFS transporter&&sp|P52067|FSR_ECOLI Fosmidomycin resistance protein OS=Escherichia coli (strain K12) OX=83333 GN=fsr PE=1 SV=1 && PF07690:Major Facilitator Superfamily	MFS_1	202	147	141	62	55	64	48.2171697181074	34.6946640466944	34.6304607993444	18.0237471934691	16.6753759430278	18.624165047921
H3G71_RS26075	24.9727204857711	11.4548223560044	22.0764779981406	71.8387571944503	76.3325293098227	49.4649218379111	-1.7574	1.73973997950005e-06	1.48520992802455e-05	H3G71_RS26075	NC_999999999.1	5299540	5301060	+	1521	protein_coding	YifB family Mg chelatase-like AAA ATPase&&sp|P57015|YIFB_SALTY Uncharacterized protein YifB OS=Salmonella typhimurium (strain LT2 / SGSC1412 / ATCC 700720) OX=99287 GN=yifB PE=3 SV=1 && PF01078:Magnesium chelatase, subunit ChlI|PF13335:Magnesium chelatase, subunit ChlI C-terminal|PF13541:Subunit ChlI of Mg-chelatase	-	28	13	24	67	68	46	5.36531007584463	2.46306092220558	4.73191406952308	15.6356035572536	16.5503928491747	10.7458585437369
H3G71_RS14575	1800.71	1802.81281079884	1823.14914134645	1178.37006204031	991.200343831962	1283.93731901013	0.651797724502841	1.80307052231292e-06	1.53628610716681e-05	hrpA	NC_999999999.1	2945444	2949289	-	3846	protein_coding	ATP-dependent RNA helicase HrpA&&sp|P43329|HRPA_ECOLI ATP-dependent RNA helicase HrpA OS=Escherichia coli (strain K12) OX=83333 GN=hrpA PE=1 SV=3 && PF11898:Domain of unknown function (DUF3418)|PF07717:Oligonucleotide/oligosaccharide-binding (OB)-fold|PF00271:Helicase conserved C-terminal domain|PF21010:Helicase associated domain (HA2), ratchet-like	DUF1605	2019	2046	1982	1099	883	1194	153.000569669798	153.305369131414	154.542947825596	101.42790943345	84.9923880553292	110.30813668045
H3G71_RS08815	3036.86118764467	2683.07185184871	2752.2009237682	1160.14231767754	2093.53187004146	1089.30360482182	0.964284574759995	1.81615840490132e-06	1.54443858153236e-05	H3G71_RS08815	NC_999999999.1	1789543	1790172	+	630	protein_coding	phosphatase PAP2 family protein&&sp|Q48448|YC02_KLEPN Uncharacterized 22.5 kDa protein in cps region OS=Klebsiella pneumoniae OX=573 PE=4 SV=1 && -	-	3405	3045	2992	1082	1865	1013	1575.22492683389	1392.86095150726	1424.21600322988	609.615180228629	1095.88982566536	571.32259164973
H3G71_RS21360	219.403187124989	217.641624764083	246.520670979237	94.3553825837556	86.4353640714169	147.319441125953	1.05764598839988	1.93042638669612e-06	1.63843539358271e-05	H3G71_RS21360	NC_999999999.1	4307210	4308409	-	1200	protein_coding	multidrug efflux MFS transporter&&sp|B5XXK2|MDTG_KLEP3 Multidrug resistance protein MdtG OS=Klebsiella pneumoniae (strain 342) OX=507522 GN=mdtG PE=3 SV=1 && PF07690:Major Facilitator Superfamily	MFS_1	246	247	268	88	77	137	59.7475181499549	59.3166646590159	66.9743287615123	26.0297794145681	23.754073030843	40.5650319885556
H3G71_RS02890	78.4856929552807	81.0648966732616	104.863270491168	188.710765167511	186.341174491626	162.373982554882	-1.02407	1.95065185674622e-06	1.65240547247151e-05	H3G71_RS02890	NC_999999999.1	584001	584537	-	537	protein_coding	type 1 glutamine amidotransferase domain-containing protein&&sp|P45470|YHBO_ECOLI Protein/nucleic acid deglycase 2 OS=Escherichia coli (strain K12) OX=83333 GN=yhbO PE=1 SV=2 && PF01965:DJ-1/PfpI family	DJ-1_PfpI	88	92	114	176	166	151	47.761108209075	49.3712993791823	63.6627489269774	116.334209674047	114.435931890588	99.9114273175696
H3G71_RS25570	754.532911820085	818.579228363696	792.913501433218	507.160181387687	398.500704485104	526.908950012531	0.723403261465294	1.95919793624353e-06	1.65644711835002e-05	dcuB	NC_999999999.1	5191017	5192357	-	1341	protein_coding	anaerobic C4-dicarboxylate transporter DcuB&&sp|P0ABP1|DCUB_ECO57 Anaerobic C4-dicarboxylate transporter DcuB OS=Escherichia coli O157:H7 OX=83334 GN=dcuB PE=3 SV=1 && PF03605:Anaerobic c4-dicarboxylate membrane transporter	-	846	929	862	473	355	490	183.868610446743	199.640179580381	192.767275676729	125.199162732263	98.0004756204338	129.831419026387
H3G71_RS07210	356.75314979673	327.784147417971	325.628050472575	187.638544910878	157.155207402576	216.140201943916	0.847942661487831	1.97696398252164e-06	1.66825345294326e-05	purN	NC_999999999.1	1436178	1436819	-	642	protein_coding	phosphoribosylglycinamide formyltransferase&&sp|P08179|PUR3_ECOLI Phosphoribosylglycinamide formyltransferase OS=Escherichia coli (strain K12) OX=83333 GN=purN PE=1 SV=1 && PF00551:Formyl transferase	-	400	372	354	175	140	201	181.589600030256	166.981718968965	165.357179394444	96.7547025817633	80.7275209204521	111.243214812739
H3G71_RS05325	110.593476436986	70.4912144984884	45.0728092462038	19.2999646194046	23.5732811103864	22.5818121433942	1.79030904643044	1.99165151579266e-06	1.67742166051789e-05	H3G71_RS05325	NC_999999999.1	1062233	1062562	+	330	protein_coding	YqcC family protein&&sp|Q46919|YQCC_ECOLI Uncharacterized protein YqcC OS=Escherichia coli (strain K12) OX=83333 GN=yqcC PE=1 SV=1 && PF04287:tRNA pseudouridine synthase C	-	124	80	49	18	21	21	109.515036963701	69.861364338922	44.528386829228	19.3609929529845	23.5577583776956	22.6109003784915
H3G71_RS01470	159.647034534037	200.899961320692	143.497106987914	379.56597084829	387.275332527777	245.173960413994	-1.00478	2.0501877570398e-06	1.72341453599438e-05	H3G71_RS01470	NC_999999999.1	317403	318668	+	1266	protein_coding	4-aminobutyrate--2-oxoglutarate transaminase&&sp|P50457|PUUE_ECOLI 4-aminobutyrate aminotransferase PuuE OS=Escherichia coli (strain K12) OX=83333 GN=puuE PE=1 SV=1 && PF00202:Aminotransferase class-III	Aminotran_3	179	228	156	354	345	228	41.2083603007048	51.8993784840096	36.9526607016903	99.2518517100075	100.882072944431	63.9902258511135
H3G71_RS15730	92.7558189471499	103.093401204039	101.183857491478	195.144086707313	194.198934861755	181.729821534934	-0.942996	2.0843529150872e-06	1.74878405189343e-05	H3G71_RS15730	NC_999999999.1	3154317	3155066	+	750	protein_coding	DNA-binding transcriptional regulator YciT&&sp|P76034|YCIT_ECOLI Uncharacterized HTH-type transcriptional regulator YciT OS=Escherichia coli (strain K12) OX=83333 GN=yciT PE=4 SV=1 && PF08220:DeoR-like helix-turn-helix domain|PF00455:DeoR C terminal sensor domain	DeoR	104	117	110	182	173	169	40.4145813827337	44.9557879520963	43.983141276217	86.1349064263889	85.3912651290565	80.0641215306967
H3G71_RS23945	74.9181614573134	81.9460368544927	89.2257652424851	165.121919521572	170.625653751368	158.072685003759	-1.00505	2.09175708706025e-06	1.75164696527106e-05	H3G71_RS23945	NC_999999999.1	4848074	4849093	+	1020	protein_coding	NAD(P)-dependent alcohol dehydrogenase&&sp|P27250|AHR_ECOLI Aldehyde reductase Ahr OS=Escherichia coli (strain K12) OX=83333 GN=ahr PE=1 SV=2 && PF00107:Zinc-binding dehydrogenase|PF08240:Alcohol dehydrogenase GroES-like domain	ADH_zinc_N	84	93	97	154	152	147	24.0018724275285	26.2750646024696	28.5184806403279	53.5907223241108	55.1660672374048	51.2070390924661
H3G71_RS20875	36.5671978541649	36.1267474304753	38.6338364967461	129.738651052664	117.866405551932	61.2934901034985	-1.47212	2.13789419837737e-06	1.78687233190094e-05	H3G71_RS20875	NC_999999999.1	4211035	4211292	-	258	protein_coding	hypothetical protein&&-- && -	-	41	41	42	121	105	57	46.3159055426007	45.795749007055	48.8184971881901	166.469519511773	150.660082648053	78.4996375266566
H3G71_RS23675	446.833320120405	585.077080337454	518.797232956305	828.826258377763	1030.48914568261	780.68550552877	-0.767307	2.20325260419237e-06	1.83799856030344e-05	H3G71_RS23675	NC_999999999.1	4794336	4794653	-	318	protein_coding	hypothetical protein&&-- && -	-	501	664	564	773	918	726	459.173287208581	601.730430579583	531.871605484271	862.822448004336	1068.67135713374	811.188905762055
H3G71_RS07980	1885.44039667572	1816.91105369854	1882.01974934149	1114.0368466423	1267.3444939822	1301.14250921462	0.600747318860612	2.22888526945938e-06	1.85585361715138e-05	nuoA	NC_999999999.1	1583621	1584067	+	447	protein_coding	NADH-quinone oxidoreductase subunit NuoA&&sp|A6TBX4|NUOA_KLEP7 NADH-quinone oxidoreductase subunit A OS=Klebsiella pneumoniae subsp. pneumoniae (strain ATCC 700721 / MGH 78578) OX=272620 GN=nuoA PE=3 SV=2 && PF00507:NADH-ubiquinone/plastoquinone oxidoreductase, chain 3	-	2114	2062	2046	1039	1129	1210	1378.36256200147	1329.35861236194	1372.62823445912	825.043953988293	935.00735472228	961.812349113845
H3G71_RS15765	203.349295384136	291.657399987496	266.757442477533	427.815882396801	442.279655118679	474.218055011278	-0.819461	2.3013586055876e-06	1.91256847752243e-05	ribA	NC_999999999.1	3159498	3160100	+	603	protein_coding	GTP cyclohydrolase II&&sp|A6T7Y5|RIBA_KLEP7 GTP cyclohydrolase-2 OS=Klebsiella pneumoniae subsp. pneumoniae (strain ATCC 700721 / MGH 78578) OX=272620 GN=ribA PE=3 SV=1 && PF00925:GTP cyclohydrolase II	GTP_cyclohydro2	228	331	290	399	394	441	110.200494585525	158.187330570905	144.223326211024	234.868430267134	241.884209450208	259.856616290127
H3G71_RS12410	25.8646033602629	29.0776259806265	27.5955974976758	86.8498407873205	56.1268597866343	90.3272485735768	-1.50027	2.44508318920533e-06	2.02817108397599e-05	narI	NC_999999999.1	2513862	2514542	-	681	protein_coding	respiratory nitrate reductase subunit gamma&&sp|P0AF33|NARV_ECO57 Respiratory nitrate reductase 2 gamma chain OS=Escherichia coli O157:H7 OX=83334 GN=narV PE=3 SV=1 && PF02665:Nitrate reductase gamma subunit	-	29	33	30	81	50	84	12.4112891826847	13.9645788849277	13.2107953372698	42.2189053380059	27.1801281890761	43.827295887825
H3G71_RS19025	192.646700890234	143.62584954067	216.165513731794	93.283162327122	81.9452152884861	89.2519241857961	1.06160533410736	2.45836429019744e-06	2.03534009535591e-05	galE	NC_999999999.1	3820565	3821581	+	1017	protein_coding	UDP-glucose 4-epimerase GalE&&sp|P22715|GALE_SALTY UDP-glucose 4-epimerase OS=Salmonella typhimurium (strain LT2 / SGSC1412 / ATCC 700720) OX=99287 GN=galE PE=3 SV=2 && PF01370:NAD dependent epimerase/dehydratase family	Epimerase	216	163	235	87	73	83	61.9011627713756	46.1878415411826	69.2949731825623	30.3645858013867	26.5723837298631	28.9981065396302
H3G71_RS25830	133.782431173774	141.863569178208	155.455199236907	263.766183131862	284.00191052037	236.571365311749	-0.863452	2.49545792833838e-06	2.062159960367e-05	rarD	NC_999999999.1	5248101	5248994	+	894	protein_coding	EamA family transporter RarD&&sp|Q9L6P1|RARD_SALTY Protein RarD OS=Salmonella typhimurium (strain LT2 / SGSC1412 / ATCC 700720) OX=99287 GN=rarD PE=3 SV=1 && PF00892:EamA-like transporter family	DUF6	150	161	169	246	253	220	48.9012261826443	51.8978507735868	56.6896802599197	97.6712284317228	104.763888726633	87.4374862830769
H3G71_RS03355	1000.69258517983	949.869115367131	821.428952180817	1619.05258751672	1277.4473287438	1574.27490371091	-0.689636	2.510560486742e-06	2.07074049169622e-05	rpsU	NC_999999999.1	677074	677289	-	216	protein_coding	30S ribosomal protein S21&&sp|A8APV6|RS21_CITK8 Small ribosomal subunit protein bS21 OS=Citrobacter koseri (strain ATCC BAA-895 / CDC 4225-83 / SGSC4696) OX=290338 GN=rpsU PE=1 SV=1 && PF01165:Ribosomal protein S21	-	1122	1078	893	1510	1138	1464	1513.92762791891	1438.22232349121	1239.80256185801	2481.37417398976	1950.37049849202	2408.24034189965
H3G71_RS26790	395.995996274371	355.980633217366	317.349371223272	216.588491839984	158.277744598309	211.838904392793	0.865291432030753	2.54637770744544e-06	2.09634247284627e-05	H3G71_RS26790	NC_999999999.1	5452601	5453938	+	1338	protein_coding	NCS2 family permease&&sp|P31466|ADEP_ECOLI Adenine permease AdeP OS=Escherichia coli (strain K12) OX=83333 GN=adeP PE=1 SV=2 && PF00860:Permease family	-	444	404	345	202	141	197	96.714783836742	87.0134257629398	77.3246215873159	53.5876013222865	39.0114064102134	52.3145645101336
H3G71_RS25650	201.565529635153	232.621007845012	218.005220231639	116.872007973061	125.724165922061	101.080492451384	0.924923775004874	2.57492513807052e-06	2.11587481383023e-05	murB	NC_999999999.1	5209419	5210447	-	1029	protein_coding	UDP-N-acetylmuramate dehydrogenase&&sp|Q8FB88|MURB_ECOL6 UDP-N-acetylenolpyruvoylglucosamine reductase OS=Escherichia coli O6:H1 (strain CFT073 / ATCC 700928 / UPEC) OX=199310 GN=murB PE=3 SV=1 && PF02873:UDP-N-acetylenolpyruvoylglucosamine reductase, C-terminal domain|PF01565:FAD binding domain	FAD_binding_4	226	264	237	109	112	94	64.0116575500239	73.934913279967	69.0697355053235	37.5993368166965	40.2931532990712	32.4582409986953
H3G71_RS25225	152.511971538102	156.842952259137	150.855932987294	262.693962875229	296.349819673429	259.153177455143	-0.829715	2.60106543476767e-06	2.13335983696459e-05	H3G71_RS25225	NC_999999999.1	5118337	5118825	-	489	protein_coding	cupin domain-containing protein&&-- && PF07883:Cupin domain	Cupin_2	171	178	164	245	264	241	101.918555575263	104.899195840191	100.574946588115	177.838704868075	199.858984308583	175.113926098104
H3G71_RS26315	214.94377275253	199.13768095823	188.569916234118	313.088314937007	377.172497766183	354.857047967623	-0.793797	2.66596356690918e-06	2.18250897977565e-05	yiiM	NC_999999999.1	5351506	5352180	-	675	protein_coding	6-hydroxyaminopurine reductase&&sp|P32157|YIIM_ECOLI Protein YiiM OS=Escherichia coli (strain K12) OX=83333 GN=yiiM PE=1 SV=2 && PF03473:MOSC domain|PF03475:YiiM-like, 3-alpha helix domain	MOSC	241	226	205	292	336	330	104.058911466227	96.4863065258667	91.0762016325705	153.549405839472	184.274021087752	173.709139415713
H3G71_RS15960	88.2964045746908	124.240765553586	114.981656240316	49.322131805145	39.288801850644	47.3142730623497	1.26762367660137	2.67691014038498e-06	2.18738951508553e-05	H3G71_RS15960	NC_999999999.1	3201453	3202043	+	591	protein_coding	metal-dependent hydrolase&&sp|P64481|YDJM_ECOLI Inner membrane protein YdjM OS=Escherichia coli (strain K12) OX=83333 GN=ydjM PE=1 SV=2 && PF04307:YdjM inner membrane protein	-	99	141	125	46	35	44	48.8217927187944	68.753157417302	63.4274649230171	27.6273616305983	21.9235	26.453168438941
H3G71_RS25480	145.376908542168	123.359625372355	146.256666737682	76.1276382209847	61.7395457652978	49.4649218379111	1.14704098249539	2.7394993948276e-06	2.23437236886682e-05	zraS	NC_999999999.1	5175651	5177045	-	1395	protein_coding	two-component system sensor histidine kinase ZraS&&sp|Q9APE0|ZRAS_KLEOX Sensor histidine kinase ZraS OS=Klebsiella oxytoca OX=571 GN=zraS PE=3 SV=1 && PF02518:Histidine kinase-, DNA gyrase B-, and HSP90-like ATPase|PF00512:His Kinase A (phospho-acceptor) domain	HATPase_c	163	140	159	71	55	46	34.0548840228784	28.9211024413817	34.1804470328373	18.0656338067872	14.595436578091	11.7164522186551
H3G71_RS10635	201.565529635153	128.646466459741	99.3441509916329	73.9831977077175	43.7789506335748	22.5818121433942	1.61367574631548	2.75618183510612e-06	2.24380814331088e-05	H3G71_RS10635	NC_999999999.1	2172017	2175760	+	3744	protein_coding	nitrate reductase subunit alpha&&sp|P09152|NARG_ECOLI Respiratory nitrate reductase 1 alpha chain OS=Escherichia coli (strain K12) OX=83333 GN=narG PE=1 SV=4 && PF14710:Respiratory nitrate reductase alpha N-terminal|PF00384:Molybdopterin oxidoreductase|PF01568:Molydopterin dinucleotide binding domain	-	226	146	108	69	39	21	17.592947547803	11.237715457563	8.65053040834687	6.54157480916812	3.85618068682517	1.9929479500273
H3G71_RS20660	996.233170807369	881.140181231105	915.253983672914	602.587784228076	486.058605752253	632.290740015037	0.698050623816421	2.77751433560053e-06	2.25698757492873e-05	ybaL	NC_999999999.1	4166123	4167799	+	1677	protein_coding	YbaL family putative K(+) efflux transporter&&sp|P39830|YBAL_ECOLI Putative cation/proton antiporter YbaL OS=Escherichia coli (strain K12) OX=83333 GN=ybaL PE=1 SV=2 && PF00999:Sodium/hydrogen exchanger, transmembrane|PF02254:TrkA-N domain	Na_H_Exchanger	1117	1000	995	562	433	588	194.127078765797	171.841459688762	177.928222352561	118.952155073892	95.5836128741495	124.582420690079
H3G71_RS26000	893.666640240809	819.460368544927	718.405388189493	544.687890369862	395.133092897906	496.799867154672	0.75884662983733	2.80592908986085e-06	2.27372609761523e-05	gppA	NC_999999999.1	5282802	5284310	+	1509	protein_coding	guanosine-5'-triphosphate,3'-diphosphate diphosphatase&&sp|A6TGG8|GPPA_KLEP7 Guanosine-5'-triphosphate,3'-diphosphate pyrophosphatase OS=Klebsiella pneumoniae subsp. pneumoniae (strain ATCC 700721 / MGH 78578) OX=272620 GN=gppA PE=3 SV=1 && PF02541:Ppx/GppA phosphatase family|PF21447:Ppx/GppA phosphatase, domain III	-	1002	930	781	508	352	462	193.528303952722	177.604810434188	155.20889814172	119.493294258093	86.3539150226614	108.784053510834
H3G71_RS16450	69.5668642103624	61.6798126861773	66.2294339944219	114.727567459794	202.056695231884	135.490872860365	-1.19442	2.80847662923303e-06	2.27372609761523e-05	H3G71_RS16450	NC_999999999.1	3297171	3298058	-	888	protein_coding	manganese catalase family protein&&sp|O34423|YJQC_BACSU Uncharacterized protein YjqC OS=Bacillus subtilis (strain 168) OX=224308 GN=yjqC PE=3 SV=2 && PF05067:Manganese containing catalase	-	78	70	72	107	180	126	25.6004527339952	22.716744316288	24.3150043910291	42.7700613845022	75.0391917436249	50.4161967898798
H3G71_RS17670	3055.59	3358.90637085297	2904.89656325534	4414.33079656048	4904.36500815611	4558.30007980228	-0.57432	2.86692443944506e-06	2.31677061515376e-05	yccA	NC_999999999.1	3527968	3528627	+	660	protein_coding	FtsH protease modulator YccA&&sp|P0AAC7|YCCA_ECOL6 Inner membrane protein YccA OS=Escherichia coli O6:H1 (strain CFT073 / ATCC 700928 / UPEC) OX=199310 GN=yccA PE=3 SV=1 && PF01027:Inhibitor of apoptosis-promoting Bax1	-	3426	3812	3158	4117	4369	4239	1512.89724450662	1664.44700537482	1434.90454700716	2214.1446663177	2450.56777028933	2282.08587391489
H3G71_RS22980	2491.02886845567	2279.50964884487	2047.59333432754	3536.18240637757	3315.97487619436	3420.60687753033	-0.591344	2.88482936693966e-06	2.32695427612706e-05	rpsT	NC_999999999.1	4658976	4659239	+	264	protein_coding	30S ribosomal protein S20&&sp|B5Y237|RS20_KLEP3 Small ribosomal subunit protein bS20 OS=Klebsiella pneumoniae (strain 342) OX=507522 GN=rpsT PE=3 SV=1 && PF01649:Ribosomal protein S20	-	2793	2587	2226	3298	2954	3181	3083.42236128647	2823.92733663736	2528.5762520883	4434.20519159326	4142.23918141147	4281.26631571319
H3G71_RS06180	89.1882874491826	110.142522653888	94.7448847420203	156.544157468504	199.811620840418	252.701231128459	-1.0501	3.02366814230625e-06	2.43446895567703e-05	H3G71_RS06180	NC_999999999.1	1233233	1234249	-	1017	protein_coding	phage portal protein&&sp|P21314|YR75_ECOLX Protein ORF5 in retron Ec67 OS=Escherichia coli OX=562 PE=3 SV=1 && PF04860:Phage portal protein	-	100	125	103	146	178	235	28.6579457274887	35.420123881275	30.3718393098039	50.9566612299134	64.7929356700772	82.103072732688
H3G71_RS11425	14.2701259918692	16.741663443391	20.2367714982956	61.1165546281144	57.249396982367	48.3895974501304	-1.70337	3.05711901887715e-06	2.4568934532661e-05	H3G71_RS11425	NC_999999999.1	2327256	2327612	+	357	protein_coding	N-acetyltransferase family protein&&-- && -	-	16	19	22	57	51	45	13.0622434979747	15.3372112886919	18.4803114605954	56.6729345542544	52.8847637050309	44.7874977485126
H3G71_RS12050	210.484358380071	237.907848932398	244.680964479392	392.432613927893	432.176820357084	358.083021130965	-0.770842	3.07415480645895e-06	2.46606787764934e-05	H3G71_RS12050	NC_999999999.1	2442782	2443705	-	924	protein_coding	LysR substrate-binding domain-containing protein&&sp|P77171|YDCI_ECOLI Uncharacterized HTH-type transcriptional regulator YdcI OS=Escherichia coli (strain K12) OX=83333 GN=ydcI PE=3 SV=2 && PF03466:LysR substrate binding domain|PF00126:Bacterial regulatory helix-turn-helix protein, lysR family	LysR_substrate	236	270	266	366	385	333	74.4399444799353	84.2078945156649	86.3305458934012	140.597686920483	154.247227473007	128.051527653702
H3G71_RS05670	123.079836679872	125.121905734817	108.542683490858	56.8276736015801	42.6564134378421	58.0675169401565	1.17779672456236	3.10213739641573e-06	2.48210090951105e-05	hypE	NC_999999999.1	1138362	1139372	-	1011	protein_coding	hydrogenase expression/formation protein HypE&&sp|P24193|HYPE_ECOLI Carbamoyl dehydratase HypE OS=Escherichia coli (strain K12) OX=83333 GN=hypE PE=1 SV=2 && PF02769:AIR synthase related protein, C-terminal domain|PF00586:AIR synthase related protein, N-terminal domain	-	138	142	118	53	38	54	39.7826711282901	40.4760575287078	35.0014207620286	18.607746276937	13.914289956022	18.9782037937318
H3G71_RS29555	47.2697923480668	56.3929715987907	41.3933962465137	83.6331800174198	139.194612270853	131.189575309242	-1.28548	3.10764532639931e-06	2.48210090951105e-05	H3G71_RS29555	NC_999999999.1	779239	779520	+	282	protein_coding	hypothetical protein&&-- && -	-	53	64	45	78	124	122	54.776309668701	65.4021283172887	47.853998003621	98.1780848325102	162.780052822577	153.717468631893
H3G71_RS06605	394.212230525387	423.828427172161	369.781006468856	246.610659025725	169.503116555636	243.023311638433	0.848842512077679	3.11111098502981e-06	2.48210090951105e-05	era	NC_999999999.1	1310329	1311234	+	906	protein_coding	GTPase Era&&sp|A6TCI0|ERA_KLEP7 GTPase Era OS=Klebsiella pneumoniae subsp. pneumoniae (strain ATCC 700721 / MGH 78578) OX=272620 GN=era PE=3 SV=1 && PF01926:50S ribosome-binding GTPase|PF07650:KH domain	-	442	481	402	230	151	226	142.187061983955	152.995231257134	133.061580320885	90.1091099541038	61.6988909892027	88.6324477151213
H3G71_RS07935	4982.94961978583	3900.8075823101	4158.65654289974	2814.57817366317	2753.58374113228	2932.4096054779	0.617562543669164	3.14808858143113e-06	2.50704404633753e-05	pta	NC_999999999.1	1571722	1573869	-	2148	protein_coding	phosphate acetyltransferase&&sp|P0A9M8|PTA_ECOLI Phosphate acetyltransferase OS=Escherichia coli (strain K12) OX=83333 GN=pta PE=1 SV=2 && PF13500:AAA domain|PF01515:Phosphate acetyl/butaryl transferase|PF07085:DRTGG domain	DRTGG	5587	4427	4521	2625	2453	2727	758.071907852563	593.931365085978	631.182648901019	433.774574423827	422.758043565682	451.090169362603
H3G71_RS26690	838.369902022316	800.075284557843	788.314235183606	1284.51986744704	1151.72316282174	1240.9243434989	-0.599634	3.16345670656866e-06	2.51280899309786e-05	atpI	NC_999999999.1	5431691	5432071	+	381	protein_coding	F0F1 ATP synthase subunit I&&sp|P0ABC1|ATPZ_ECOL6 ATP synthase protein I OS=Escherichia coli O6:H1 (strain CFT073 / ATCC 700928 / UPEC) OX=199310 GN=atpI PE=3 SV=2 && PF03899:ATP synthase I chain	-	940	908	857	1198	1026	1154	719.066219332406	686.786719505072	674.544596881138	1116.09433567117	996.898616612945	1076.20086015962
H3G71_RS03265	21.4051889878038	10.5736821747733	14.7176519987604	0	0	0	6.27874015274127	3.16678070461057e-06	2.51280899309786e-05	H3G71_RS03265	NC_999999999.1	657557	657985	-	429	protein_coding	GlcG/HbpS family heme-binding protein&&sp|P45517|YDHY_CITFR Uncharacterized 15.0 kDa protein in dhaT-dhaS intergenic region OS=Citrobacter freundii OX=546 PE=3 SV=1 && PF03928:Haem degrading protein HbpS-like	DUF336	24	12	16	0	0	0	16.3049682824369	8.06093	11.1845241643273	0	0	0
H3G71_RS08970	888.315342993858	862.636237425252	872.940734176478	1371.36970823436	1340.30941170483	1236.62304594778	-0.589505	3.23272017487662e-06	2.56050110602141e-05	rfbD	NC_999999999.1	1827401	1828555	+	1155	protein_coding	UDP-galactopyranose mutase&&sp|Q48485|GLF1_KLEPN UDP-galactopyranose mutase OS=Klebsiella pneumoniae OX=573 GN=rfbD PE=1 SV=1 && PF13450:NAD(P)-binding Rossmann-like domain|PF03275:UDP-galactopyranose mutase	-	996	979	949	1279	1194	1150	251.329439667849	244.265270313588	246.399061813046	393.058888680432	382.693380992769	353.775992316534
H3G71_RS16780	131.106782550298	91.6385788480349	123.260335489619	52.5387925750457	53.881785395169	38.7116779601043	1.25388818338782	3.29602878582811e-06	2.6032440748877e-05	H3G71_RS16780	NC_999999999.1	3361272	3361730	+	459	protein_coding	NUDIX hydrolase&&sp|A7ZKS4|NUDJ_ECO24 Phosphatase NudJ OS=Escherichia coli O139:H28 (strain E24377A / ETEC) OX=331111 GN=nudJ PE=3 SV=1 && PF00293:NUDIX domain	NUDIX	147	104	134	49	48	36	93.3406149959442	65.295262094548	87.5481421719114	37.8924299261389	38.713029640284	27.8677763768523
H3G71_RS14210	351.401852549779	342.764	357.822914219863	191.927425937412	207.669381210547	220.441499495038	0.762677764041808	3.29854992168998e-06	2.6032440748877e-05	mqo	NC_999999999.1	2864264	2865874	-	1611	protein_coding	malate dehydrogenase (quinone)&&sp|A7MNG1|MQO_CROS8 Probable malate:quinone oxidoreductase OS=Cronobacter sakazakii (strain ATCC BAA-894) OX=290339 GN=mqo PE=3 SV=1 && PF06039:Malate:quinone oxidoreductase (Mqo)	-	394	389	389	179	185	205	71.2798357362711	69.5849110815287	72.4117231947199	39.4390597190425	42.5113401601583	45.2137805741761
H3G71_RS06865	338.023609432402	372.722296660757	394.617044216764	183.349663884343	147.052372640982	251.625906740678	0.924349150164046	3.47198575568254e-06	2.73520170483573e-05	xseA	NC_999999999.1	1371513	1372904	-	1392	protein_coding	exodeoxyribonuclease VII large subunit&&sp|A6TCC4|EX7L_KLEP7 Exodeoxyribonuclease 7 large subunit OS=Klebsiella pneumoniae subsp. pneumoniae (strain ATCC 700721 / MGH 78578) OX=272620 GN=xseA PE=3 SV=1 && PF02601:Exonuclease VII, large subunit|PF13742:OB-fold nucleic acid binding domain	-	379	423	429	171	131	234	79.3534811425318	87.5713707621239	92.421471431706	43.6039604221311	34.8385979292481	59.7295336353009
H3G71_RS14475	51.7292067205259	55.5118314175596	44.1529559962813	102.933144636824	124.601628726328	112.909060716971	-1.16774	3.52652768883488e-06	2.77319059114829e-05	gap	NC_999999999.1	2923118	2924116	+	999	protein_coding	type I glyceraldehyde-3-phosphate dehydrogenase&&sp|P58072|G3P2_ECO57 Glyceraldehyde-3-phosphate dehydrogenase C OS=Escherichia coli O157:H7 OX=83334 GN=gapC PE=3 SV=1 && PF02800:Glyceraldehyde 3-phosphate dehydrogenase, C-terminal domain|PF00044:Glyceraldehyde 3-phosphate dehydrogenase, NAD binding domain	-	58	63	48	96	111	105	16.9210969637803	18.1733954530304	14.4088914909802	34.1094570543071	41.1325939928018	37.3453309554665
H3G71_RS22470	1401.14799582666	1229.19055281739	1152.57612215293	867.426187616572	745.364697966504	514.005057359163	0.830901959300197	3.54560684941945e-06	2.77884530453194e-05	aceF	NC_999999999.1	4536289	4538187	-	1899	protein_coding	pyruvate dehydrogenase complex dihydrolipoyllysine-residue acetyltransferase&&sp|P06959|ODP2_ECOLI Dihydrolipoyllysine-residue acetyltransferase component of pyruvate dehydrogenase complex OS=Escherichia coli (strain K12) OX=83333 GN=aceF PE=1 SV=3 && PF00364:Biotin-requiring enzyme|PF00198:2-oxoacid dehydrogenases acyltransferase (catalytic domain)|PF02817:e3 binding domain	Biotin_lipoyl	1571	1395	1253	809	664	478	241.111113714738	211.694833290039	197.870443842812	151.214214752158	129.440959294883	89.4366314527258
H3G71_RS26460	8057.26988815915	7317.86920512433	7656.85845235511	5676.33403861821	5053.66245518856	4645.40135521252	0.583005186646742	3.54638416257495e-06	2.77884530453194e-05	fdnG	NC_999999999.1	5379168	5382218	+	3051	protein_coding	formate dehydrogenase-N subunit alpha&&sp|P32176|FDOG_ECOLI Formate dehydrogenase-O major subunit OS=Escherichia coli (strain K12) OX=83333 GN=fdoG PE=1 SV=5 && PF01568:Molydopterin dinucleotide binding domain|PF00384:Molybdopterin oxidoreductase|PF04879:Molybdopterin oxidoreductase Fe4S4 domain	-	9034	8305	8324	5294	4502	4320	862.986272340444	784.437676890636	818.17213726475	615.900832308588	546.25055503125	503.099679723705
H3G71_RS00965	26.7564862347548	40.5324483366308	29.4353039975209	72.9109774510839	88.6804384628823	91.4025729613574	-1.38579	3.56775297674249e-06	2.79060607164814e-05	H3G71_RS00965	NC_999999999.1	196218	196517	+	300	protein_coding	YsaB family lipoprotein&&sp|Q57IG4|YSAB_SALCH Uncharacterized lipoprotein YsaB OS=Salmonella choleraesuis (strain SC-B67) OX=321314 GN=ysaB PE=3 SV=1 && PF13983:YsaB-like lipoprotein	-	30	46	32	68	79	85	29.145130804856	44.1873129443682	31.987739109976	80.4556818268468	97.4842477629403	100.672342161379
H3G71_RS05620	395.995996274371	388.582819922917	409.334696215524	239.10511722929	255.938480627053	222.592	0.73464264388692	3.66800185664616e-06	2.86391319340985e-05	H3G71_RS05620	NC_999999999.1	1125326	1126288	-	963	protein_coding	LacI family DNA-binding transcriptional regulator&&sp|P24242|ASCG_ECOLI HTH-type transcriptional regulator AscG OS=Escherichia coli (strain K12) OX=83333 GN=ascG PE=1 SV=4 && PF00356:Bacterial regulatory proteins, lacI family|PF13377:Periplasmic binding protein-like domain	LacI	444	441	445	223	228	207	134.376304022389	131.969423056118	138.576167289129	82.1954235266027	87.6470227136338	76.375938528149
H3G71_RS09085	408.482356517256	415.898165541081	427.731761213975	272.343945184931	255.938480627053	212.914228780574	0.756519852346035	3.70838760738501e-06	2.89030281016082e-05	sbmC	NC_999999999.1	1852315	1852788	+	474	protein_coding	DNA gyrase inhibitor SbmC&&sp|B5XPH8|SBMC_KLEP3 DNA gyrase inhibitor OS=Klebsiella pneumoniae (strain 342) OX=507522 GN=sbmC PE=3 SV=1 && PF06445:GyrI-like small molecule binding domain	AraC_E_bind	458	472	465	254	228	198	281.613289211478	286.962186430129	294.191034140404	190.206098138674	178.06768538656	148.422365956463
H3G71_RS20815	151.62008866361	145.388129903132	129.699308239076	84.7054002740533	57.249396982367	39.787002347885	1.23102510783939	3.84830361720088e-06	2.9940348000492e-05	H3G71_RS20815	NC_999999999.1	4197141	4199198	-	2058	protein_coding	beta-galactosidase&&sp|C8WV58|BGAL_ALIAD Beta-galactosidase BglY OS=Alicyclobacillus acidocaldarius subsp. acidocaldarius (strain ATCC 27009 / DSM 446 / BCRC 14685 / JCM 5260 / KCTC 1825 / NBRC 15652 / NCIMB 11725 / NRRL B-14509 / 104-IA) OX=521098 GN=bglY PE=1 SV=1 && PF08533:Beta-galactosidase C-terminal domain|PF08532:Beta-galactosidase trimerisation domain|PF02449:Beta-galactosidase	-	170	165	141	79	51	37	24.0751809369559	23.1046603999897	20.5460605617102	13.6254477455001	9.17388758148495	6.38805806889216
H3G71_RS03290	30.3240177327221	25.553065255702	41.3933962465137	1.07222025663359	10.1028347615942	0	3.14417261594647	3.86752226418715e-06	3.00366153898287e-05	H3G71_RS03290	NC_999999999.1	662981	663784	+	804	protein_coding	MIP/aquaporin family protein&&sp|P31140|GLPF_SHIFL Glycerol uptake facilitator protein OS=Shigella flexneri OX=623 GN=glpF PE=3 SV=2 && PF00230:Major intrinsic protein	-	34	29	45	1	9	0	12.3250553154864	10.3944847127407	16.784611240076	0.441482011780327	4.14395536494645	0
H3G71_RS25465	216.727538501514	192.088559508381	240.08169822978	120.088668742962	116.743868356199	108.607763165848	0.909250182911677	3.98281424906423e-06	3.08773655916853e-05	purH	NC_999999999.1	5171443	5173032	+	1590	protein_coding	bifunctional phosphoribosylaminoimidazolecarboxamide formyltransferase/IMP cyclohydrolase&&sp|A6TGR3|PUR9_KLEP7 Bifunctional purine biosynthesis protein PurH OS=Klebsiella pneumoniae subsp. pneumoniae (strain ATCC 700721 / MGH 78578) OX=272620 GN=purH PE=3 SV=1 && PF02142:MGS-like domain|PF01808:AICARFT/IMPCHase bienzyme	-	243	218	261	112	104	101	44.5425583998743	39.5112150199846	49.2264145501399	25.0028755954685	24.2139043882154	22.5702698297431
H3G71_RS11965	129.323016801315	105.736821747733	132.458867988844	55.7554533449465	57.249396982367	54.8415437768145	1.13047446300556	4.23749994169648e-06	3.27939148927057e-05	rsxC	NC_999999999.1	2426626	2428887	-	2262	protein_coding	electron transport complex subunit RsxC&&sp|B5XWP9|RNFC_KLEP3 Ion-translocating oxidoreductase complex subunit C OS=Klebsiella pneumoniae (strain 342) OX=507522 GN=rnfC PE=3 SV=1 && PF13375:RnfC Barrel sandwich hybrid domain|PF01512:Nuo51 FMN-binding domain	-	145	120	144	52	51	51	18.682776156959	15.2879643447243	19.0908257287655	8.15980545911225	8.34653432479931	8.01106171045456
H3G71_RS05675	78.4856929552807	63.4420930486395	58.8706079950417	22.5166253893053	25.8183555018518	20.4311633678328	1.54755895830052	4.26201261488843e-06	3.29255481586803e-05	hypD	NC_999999999.1	1139369	1140490	-	1122	protein_coding	hydrogenase formation protein HypD&&sp|P24192|HYPD_ECOLI Hydrogenase maturation factor HypD OS=Escherichia coli (strain K12) OX=83333 GN=hypD PE=1 SV=1 && PF01924:Hydrogenase formation hypA family	-	88	72	64	21	23	19	22.8589261214557	18.4927140897146	17.1057428395594	6.64347797406332	7.58863365107841	6.01690626318402
H3G71_RS11790	188.187286517775	248.481531107172	221.684633231329	355.977125202351	398.500704485104	377.438860111017	-0.781541	4.67053802375225e-06	3.60181385733302e-05	H3G71_RS11790	NC_999999999.1	2394849	2395484	+	636	protein_coding	riboflavin synthase&&sp|P0AFU8|RISA_ECOLI Riboflavin synthase OS=Escherichia coli (strain K12) OX=83333 GN=ribC PE=1 SV=1 && PF00677:Lumazine binding domain	-	211	282	241	332	355	351	96.6921792425255	127.777094445363	113.635688760381	185.289167359275	206.633078312896	196.093185897026
H3G71_RS16440	80.2694587042643	71.3723546797195	68.9889937441895	139.388633362366	154.910133011111	149.470089901514	-1.00769	4.76510234788547e-06	3.66829282500376e-05	cydB	NC_999999999.1	3294702	3295712	-	1011	protein_coding	cytochrome d ubiquinol oxidase subunit II&&sp|P0ABK4|CYDB_ECO57 Cytochrome bd-I ubiquinol oxidase subunit 2 OS=Escherichia coli O157:H7 OX=83334 GN=cydB PE=3 SV=1 && PF02322:Cytochrome bd terminal oxidase subunit II	-	90	81	75	130	138	139	25.9452203010588	23.0884553508826	22.2466657385775	45.6416418113549	50.5308424718693	48.8513023579392
H3G71_RS20825	68.6749813358706	58.1552519612529	41.3933962465137	17.1555241061374	15.7155207402576	17.2051902044908	1.74837057558814	5.01603328818385e-06	3.8547029892383e-05	H3G71_RS20825	NC_999999999.1	4200437	4201288	-	852	protein_coding	sugar ABC transporter permease&&sp|O07011|GANQ_BACSU Galactooligosaccharides transport system permease protein GanQ OS=Bacillus subtilis (strain 168) OX=224308 GN=ganQ PE=1 SV=1 && PF00528:Binding-protein-dependent transport system inner membrane component	BPD_transp_1	77	66	45	16	14	16	26.3400830043887	22.3236577949196	15.8389993392267	6.66575657223254	6.08298925245661	6.67256617473928
H3G71_RS16795	331.780429310959	277.559157087798	325.628050472575	212.29961081345	148.174909836715	136.566197248146	0.910859186770532	5.1887289756103e-06	3.98044453583532e-05	purB	NC_999999999.1	3363593	3364963	+	1371	protein_coding	adenylosuccinate lyase&&sp|P0AB90|PUR8_ECOL6 Adenylosuccinate lyase OS=Escherichia coli O6:H1 (strain CFT073 / ATCC 700928 / UPEC) OX=199310 GN=purB PE=3 SV=1 && PF08328:Adenylosuccinate lyase C-terminal|PF00206:Lyase	-	372	315	354	198	132	127	79.080880083198	66.2116048781085	77.4320271124966	51.2621476435695	35.642247748686	32.9138562350241
H3G71_RS17565	1435.03954505735	1347.26333710236	1539.83434037031	1016.46480328864	948.54393039412	888.217944306838	0.599065452580696	5.37276110152961e-06	4.11442857129353e-05	agp	NC_999999999.1	3505179	3506426	-	1248	protein_coding	bifunctional glucose-1-phosphatase/inositol phosphatase&&sp|P19926|AGP_ECOLI Glucose-1-phosphatase OS=Escherichia coli (strain K12) OX=83333 GN=agp PE=1 SV=1 && PF00328:Histidine phosphatase superfamily (branch 2)	Acid_phosphat_A	1609	1529	1674	948	845	826	375.757335456838	353.064389067406	402.24966398813	269.626648656147	250.651744643636	235.167858103221
H3G71_RS24880	1390.44540133276	1558.73698059782	1625.38069261311	1008.95926149221	864.353640714169	1073.17373900511	0.634405178834742	5.56072388864693e-06	4.25095059640814e-05	proP	NC_999999999.1	5042296	5043798	-	1503	protein_coding	glycine betaine/L-proline transporter ProP&&sp|P40862|PROP_SALTY Proline/betaine transporter OS=Salmonella typhimurium (strain LT2 / SGSC1412 / ATCC 700720) OX=99287 GN=proP PE=3 SV=2 && PF08946:Osmosensory transporter coiled coil|PF00083:Sugar (and other) transporter	Sugar_tr	1559	1769	1767	941	770	998	302.310438621228	339.179712742286	352.559474846105	222.228474225264	189.653277691362	235.930486032773
H3G71_RS07325	94.5395846961335	117.191644103737	162.814025236287	209.082950043549	334.516084328341	241.947987250652	-1.06875	5.67278045944665e-06	4.32907141844381e-05	ypfM	NC_999999999.1	1457654	1457713	+	60	protein_coding	protein YpfM&&-- && -	-	106	133	177	195	298	225	514.89731088579	638.794850174018	884.660909760274	1153.59249678199	1838.62695147824	1332.42805801825
H3G71_RS01595	305.915825950696	317.210465243198	302.631719224511	164.049699264939	142.562223858051	208.612931229451	0.844666638483933	5.7348680850496e-06	4.36885436756904e-05	gntU	NC_999999999.1	342395	343735	+	1341	protein_coding	gluconate transporter&&sp|P0AC97|GNTU_ECO57 Low-affinity gluconate transporter OS=Escherichia coli O157:H7 OX=83334 GN=gntU PE=3 SV=1 && PF02447:GntP family permease	-	343	360	329	153	127	194	74.5472025806534	77.3632558115579	73.573588976385	40.4978264229095	35.059325081113	51.4026434512634
H3G71_RS04045	155.187620161578	130.408746822204	171.09270448559	69.6943166811831	84.1902896799515	67.7454364301826	1.04361923540033	5.83743489678045e-06	4.43928324559317e-05	mltC	NC_999999999.1	806156	807238	-	1083	protein_coding	membrane-bound lytic murein transglycosylase MltC&&sp|A6TDX1|MLTC_KLEP7 Membrane-bound lytic murein transglycosylase C OS=Klebsiella pneumoniae subsp. pneumoniae (strain ATCC 700721 / MGH 78578) OX=272620 GN=mltC PE=3 SV=2 && PF11873:Membrane-bound lytic murein transglycosylase C, N-terminal domain|PF01464:Transglycosylase SLT domain	-	174	148	186	65	75	63	46.8259719302396	39.3816832215253	51.5038043148852	21.3036472166573	25.6366583057629	20.6692441133025
H3G71_RS08065	169.457746153447	133.052167365897	183.050796734583	87.9220610439541	72.9649177226246	76.348031532428	1.03225440915432	5.87426236715962e-06	4.45956111887481e-05	menH	NC_999999999.1	1603314	1604072	+	759	protein_coding	2-succinyl-6-hydroxy-2,4-cyclohexadiene-1-carboxylate synthase&&sp|A6TBV7|MENH_KLEP7 2-succinyl-6-hydroxy-2,4-cyclohexadiene-1-carboxylate synthase OS=Klebsiella pneumoniae subsp. pneumoniae (strain ATCC 700721 / MGH 78578) OX=272620 GN=menH PE=3 SV=1 && PF00561:alpha/beta hydrolase fold	Abhydrolase_1	190	151	199	82	65	71	72.9588254667015	57.3318805172675	78.6259891660724	38.3478604382785	31.7029874648077	33.2375554217991
H3G71_RS23590	46.3779094735749	45.8192894240174	70.8287002440346	7.50554179643511	14.5929835445249	21.5064877556135	1.90197705939482	5.88466646352048e-06	4.45974377235369e-05	H3G71_RS23590	NC_999999999.1	4776048	4776302	+	255	protein_coding	DUF3343 domain-containing protein&&sp|P0DN74|YTIA_ECOLI Uncharacterized protein YtiA OS=Escherichia coli (strain K12) OX=83333 GN=ytiA PE=4 SV=1 && PF11823:Putative Se/S carrier protein-like	-	52	52	77	7	13	20	59.4332079157848	58.7657358850932	90.5535261569174	9.74376769529287	18.8726019496385	27.8677763768523
H3G71_RS08570	206.024944007612	207.949082770541	210.646394232259	139.388633362366	86.4353640714169	80.6493290835507	1.02621470854872	5.9419240884115e-06	4.49537291378443e-05	btsR	NC_999999999.1	1727752	1728471	+	720	protein_coding	two-component system response regulator BtsR&&sp|P59640|BTSR_SHIFL Transcriptional regulatory protein BtsR OS=Shigella flexneri OX=623 GN=btsR PE=3 SV=1 && PF00072:Response regulator receiver domain|PF04397:LytTr DNA-binding domain	Response_reg	231	236	229	130	77	75	93.5072946655797	94.4583863665841	95.3801075024024	64.0884720434441	39.5901217180717	37.011890500507
H3G71_RS20385	145.376908542168	160.367512984061	172.012557735513	291.643909804336	272.776538563043	266.680448169608	-0.799097	6.06916322087968e-06	4.58053741714135e-05	H3G71_RS20385	NC_999999999.1	4107959	4108981	-	1023	protein_coding	ABC transporter permease&&sp|P44736|RBSC_HAEIN Ribose import permease protein RbsC OS=Haemophilus influenzae (strain ATCC 51907 / DSM 11121 / KW20 / Rd) OX=71421 GN=rbsC PE=3 SV=1 && PF02653:Branched-chain amino acid transport system / permease component	BPD_transp_2	163	182	187	272	243	248	46.4384782130159	51.2692270551766	54.8176980715315	94.3761663658027	87.9344897969282	86.1367633466344
H3G71_RS16385	770.586803560937	732.227490603048	802.112033932443	1149.4201151112	1286.42762630966	1082.85165849514	-0.610258	6.07537095892494e-06	4.58053741714135e-05	lpxP	NC_999999999.1	3283062	3283976	-	915	protein_coding	kdo(2)-lipid IV(A) palmitoleoyltransferase&&sp|P0ACV2|LPXP_ECOLI Lipid A biosynthesis palmitoleoyltransferase OS=Escherichia coli (strain K12) OX=83333 GN=lpxP PE=1 SV=1 && PF03279:Bacterial lipid A biosynthesis acyltransferase	-	864	831	872	1072	1146	1007	275.206481042575	261.722430910691	285.792095326835	415.855790348986	463.651993925418	391.039724422405
H3G71_RS02000	42.8103779756076	58.1552519612529	52.431635245584	115.799787716427	107.763570790338	113.984385104752	-1.13788	6.09449616085667e-06	4.58707532655902e-05	H3G71_RS02000	NC_999999999.1	430742	431227	-	486	protein_coding	prepilin peptidase&&sp|O68932|HOPD_ECOLX Leader peptidase HopD OS=Escherichia coli OX=562 GN=hopD PE=3 SV=1 && PF01478:Type IV leader peptidase family	-	48	66	57	108	96	106	28.7853143751664	39.1353013194887	35.1717038824968	78.8781194380851	73.1246115427588	77.4965015911849
H3G71_RS23080	2793.3771629084	3484.90941676902	3409.89599746281	4618.05264532086	4758.43517271086	5571.25565309168	-0.625651	6.18334766707622e-06	4.64276991968472e-05	arcA	NC_999999999.1	4679729	4680445	+	717	protein_coding	two-component system response regulator ArcA&&sp|P0A9Q3|ARCA_ECO57 Aerobic respiration control protein ArcA OS=Escherichia coli O157:H7 OX=83334 GN=arcA PE=3 SV=1 && PF00072:Response regulator receiver domain|PF00486:Transcriptional regulatory protein, C terminal	Response_reg	3132	3955	3707	4307	4239	5181	1273.11784771003	1589.60180730377	1550.4517374566	2132.18447962238	2188.63262680527	2567.47922588287
H3G71_RS20565	280.943105464925	257.292932919483	272.276561977068	142.605294132267	149.297447032447	169.901253269347	0.811345320287133	6.18965451917858e-06	4.64276991968472e-05	purK	NC_999999999.1	4145840	4146907	+	1068	protein_coding	5-(carboxyamino)imidazole ribonucleotide synthase&&sp|P09029|PURK_ECOLI N5-carboxyaminoimidazole ribonucleotide synthase OS=Escherichia coli (strain K12) OX=83333 GN=purK PE=1 SV=2 && PF17769:Phosphoribosylaminoimidazole carboxylase C-terminal domain|PF02222:ATP-grasp domain	-	315	292	296	133	133	158	85.9617622053338	78.7902746687561	83.1142097660893	44.2027663704999	46.1008567503593	52.565201789484
H3G71_RS01290	1037.25978303399	961.323937723135	1040.35402566238	666.920999626091	655.561722307889	695.734878894097	0.590367288718588	6.34000248117681e-06	4.74742847907916e-05	dtpB	NC_999999999.1	280710	282158	-	1449	protein_coding	dipeptide/tripeptide permease DtpB&&sp|Q8ZLD6|DTPB_SALTY Dipeptide and tripeptide permease B OS=Salmonella typhimurium (strain LT2 / SGSC1412 / ATCC 700720) OX=99287 GN=dtpB PE=3 SV=1 && PF00854:POT family	-	1163	1091	1131	622	584	647	233.925376991357	216.978838879763	234.07177104932	152.367050591581	149.201458955256	158.653039528467
H3G71_RS02030	1109.50229586783	929.602891198816	751.520105186704	644.404374236786	468.09801062053	482.820650113523	0.806621024593309	6.36817120663371e-06	4.76039782874084e-05	rpsS	NC_999999999.1	434355	434633	+	279	protein_coding	30S ribosomal protein S19&&sp|A7MPI3|RS19_CROS8 Small ribosomal subunit protein uS19 OS=Cronobacter sakazakii (strain ATCC BAA-894) OX=290339 GN=rpsS PE=3 SV=1 && PF00203:Ribosomal protein S19	-	1244	1055	817	601	417	449	1299.51766025953	1089.70582413063	878.158025969435	764.608867456277	553.299732096721	571.813809366972
H3G71_RS00810	614.507300524868	586.839360699916	506.839140707312	832.042919147663	1032.73422007407	865.636132163444	-0.676261	6.48803373311934e-06	4.84175034369518e-05	secB	NC_999999999.1	162441	162908	+	468	protein_coding	protein-export chaperone SecB&&sp|B5XTJ1|SECB_KLEP3 Protein-export protein SecB OS=Klebsiella pneumoniae (strain 342) OX=507522 GN=secB PE=3 SV=1 && PF02556:Preprotein translocase subunit SecB	-	689	666	551	776	920	805	429.081092404825	410.099643547229	353.069796666602	588.552121961096	727.730509103417	611.170704675038
H3G71_RS25170	1823.00859546129	1882.99656729087	1771.63735935079	2482.18989410675	2667.14837706086	3013.05893456145	-0.575422	6.62446507173123e-06	4.93517024359196e-05	ssb1	NC_999999999.1	5106211	5106735	-	525	protein_coding	single-stranded DNA-binding protein SSB1&&sp|P28046|SSB_PROMI Single-stranded DNA-binding protein OS=Proteus mirabilis OX=584 GN=ssb PE=1 SV=2 && PF00436:Single-strand binding protein family	-	2044	2137	1926	2315	2376	2802	1134.71709266906	1173.02220822503	1100.14974153239	1565.16725570715	1675.38931417538	1896.36237133569
H3G71_RS02745	1246.85225853957	1494.41374736795	1477.28431937558	2363.17344562042	2200.17290363607	1931.28260045409	-0.62251	6.81813184452616e-06	5.07084110742048e-05	rlmE	NC_999999999.1	555728	556357	+	630	protein_coding	23S rRNA (uridine(2552)-2'-O)-methyltransferase RlmE&&sp|A6TEJ8|RLME_KLEP7 Ribosomal RNA large subunit methyltransferase E OS=Klebsiella pneumoniae subsp. pneumoniae (strain ATCC 700721 / MGH 78578) OX=272620 GN=rlmE PE=3 SV=1 && PF01728:FtsJ-like methyltransferase	-	1398	1696	1606	2204	1960	1796	646.744331193472	775.793817325552	764.468884086629	1241.77	1151.71263179845	1012.92731945006
H3G71_RS21685	72.2425128338379	68.7289341360262	97.5044444917879	27.8777266724733	35.921190263446	25.8077853067362	1.41322779805843	7.07403664470958e-06	5.2522627406067e-05	H3G71_RS21685	NC_999999999.1	4372735	4374270	+	1536	protein_coding	2-oxo acid dehydrogenase subunit E2&&sp|O66119|ODP2_ZYMMO Dihydrolipoyllysine-residue acetyltransferase component of pyruvate dehydrogenase complex OS=Zymomonas mobilis subsp. mobilis (strain ATCC 31821 / ZM4 / CP4) OX=264203 GN=pdhC PE=3 SV=2 && PF00364:Biotin-requiring enzyme|PF02817:e3 binding domain|PF00198:2-oxoacid dehydrogenases acyltransferase (catalytic domain)	Biotin_lipoyl	81	78	106	26	32	24	15.3695025728733	14.634045557323	20.6951925394132	6.00829425407289	7.71236137365034	5.55178357507604
H3G71_RS09950	1843.5219015746	2315.63639627534	2244.44192981097	3821.3929946421	3887.34630882229	2764.65900098412	-0.709742	7.10030357558298e-06	5.26286015028009e-05	htpX	NC_999999999.1	2032995	2033879	+	885	protein_coding	protease HtpX&&sp|A6TB00|HTPX_KLEP7 Protease HtpX OS=Klebsiella pneumoniae subsp. pneumoniae (strain ATCC 700721 / MGH 78578) OX=272620 GN=htpX PE=3 SV=1 && PF01435:Peptidase family M48	Peptidase_M48	2067	2628	2440	3564	3463	2571	680.711699137146	855.742508605744	826.80173123243	1429.43195429154	1448.56447115667	1032.21771364668
H3G71_RS25895	1085.42145825655	898.762984855727	943.769434420513	673.354321165892	633.110978393235	536.586869502557	0.667852492534354	7.2217581990925e-06	5.34385750044146e-05	hemY	NC_999999999.1	5262347	5263543	+	1197	protein_coding	protoheme IX biogenesis protein HemY&&sp|P0ACB9|HEMY_ECO57 Protein HemY OS=Escherichia coli O157:H7 OX=83334 GN=hemY PE=3 SV=1 && PF07219:HemY protein N-terminus	HemY_N	1217	1020	1026	628	564	499	296.321004089472	245.565322018391	257.044332133736	186.223530101945	174.427	148.12177130629
H3G71_RS03160	191.754818015743	262.579774006869	288.833920475673	412.804798803931	400.745778876569	525.83362562475	-0.850296	7.36868529537382e-06	5.44339917106066e-05	lsrK	NC_999999999.1	634938	636536	-	1599	protein_coding	autoinducer-2 kinase&&sp|A6TEC0|LSRK_KLEP7 Autoinducer-2 kinase OS=Klebsiella pneumoniae subsp. pneumoniae (strain ATCC 700721 / MGH 78578) OX=272620 GN=lsrK PE=3 SV=1 && PF00370:FGGY family of carbohydrate kinases, N-terminal domain|PF02782:FGGY family of carbohydrate kinases, C-terminal domain	FGGY_N	215	298	314	385	357	489	39.1882621828896	53.7067430354095	58.8892476579061	85.4636284718464	82.6510472163053	108.660799728318
H3G71_RS00710	350.509969675287	357.742913579829	339.425849221412	204.794069017015	175.115802534299	233.345392148407	0.772013354911757	7.61438674041962e-06	5.61545025495148e-05	waaA	NC_999999999.1	141235	142509	-	1275	protein_coding	lipid IV(A) 3-deoxy-D-manno-octulosonic acid transferase&&sp|P0AC77|KDTA_ECO57 3-deoxy-D-manno-octulosonic acid transferase OS=Escherichia coli O157:H7 OX=83334 GN=waaA PE=3 SV=1 && PF04413:3-Deoxy-D-manno-octulosonic-acid transferase (kdotransferase)	-	393	406	369	191	156	217	89.8355796573209	91.764956805184	86.7902627322143	53.1731322800268	45.2942446791323	60.4730747377695
H3G71_RS10090	848.180613641726	802.718705101536	1056.91138416098	614.382207051045	555.65591188768	470.992081847936	0.722367713844727	7.75527060027932e-06	5.70975291846068e-05	minD	NC_999999999.1	2060028	2060840	-	813	protein_coding	septum site-determining protein MinD&&sp|P0AEZ5|MIND_ECO57 Septum site-determining protein MinD OS=Escherichia coli O157:H7 OX=83334 GN=minD PE=3 SV=2 && PF13614:AAA domain	-	951	911	1149	573	495	438	340.92274779112	322.915466808274	423.822788714973	250.168795782414	225.394472617383	191.423858765722
H3G71_RS08405	918.639360726581	911.098947392962	837.986310679422	561.843414475999	554.533374691947	627.989442463915	0.612861188495848	7.87824327661746e-06	5.79057479025082e-05	H3G71_RS08405	NC_999999999.1	1686210	1687679	+	1470	protein_coding	amino acid permease&&sp|P25737|LYSP_ECOLI Lysine-specific permease LysP OS=Escherichia coli (strain K12) OX=83333 GN=lysP PE=1 SV=5 && PF00324:Amino acid permease	AA_permease	1030	1034	911	524	494	584	204.214181829944	202.704887242576	185.847132201455	126.526942608847	124.405110810882	141.158818300709
H3G71_RS14390	84.7288730767234	82.8271770357238	78.1875262434148	165.121919521572	175.115802534299	139.792170411488	-0.96533	8.00341535813776e-06	5.87274023269373e-05	rstB	NC_999999999.1	2904993	2906294	+	1302	protein_coding	two-component system sensor histidine kinase RstB&&sp|P18392|RSTB_ECOLI Sensor protein RstB OS=Escherichia coli (strain K12) OX=83333 GN=rstB PE=1 SV=2 && PF02518:Histidine kinase-, DNA gyrase B-, and HSP90-like ATPase	HATPase_c	95	94	85	154	156	130	21.2656484367229	20.8054869603817	19.5777493112612	41.9835151847872	44.3549631074453	35.4768351341265
H3G71_RS00750	284.510636962892	232.621007845012	284.234654226061	116.872007973061	159.400281794042	160.223333779321	0.87683634970113	8.38538862287169e-06	6.14275213308196e-05	H3G71_RS00750	NC_999999999.1	150280	151188	-	909	protein_coding	sugar glycosyltransferase&&-- && -	-	319	264	309	109	142	149	102.280492043444	83.6952978713818	101.941124020035	42.5629456373825	57.8299836334441	58.2418131704347
H3G71_RS14675	247.943439108728	256.411792738252	288.833920475673	540.399009343328	576.984118606601	340.877830926474	-0.878392	8.48467647200797e-06	6.2051267265285e-05	H3G71_RS14675	NC_999999999.1	2968882	2970381	-	1500	protein_coding	aldehyde dehydrogenase family protein&&sp|P80668|FEAB_ECOLI Phenylacetaldehyde dehydrogenase OS=Escherichia coli (strain K12) OX=83333 GN=feaB PE=1 SV=2 && PF00171:Aldehyde dehydrogenase family	Aldedh	278	291	314	504	514	317	54.0156424249998	55.9065568122223	62.7759380033279	119.263716590385	126.852919873801	75.0897234474285
H3G71_RS19490	2003.16893610864	1889.16454855949	1781.75574509993	1361.71972592465	1277.4473287438	1182.85682655874	0.570084335985966	8.58416144465417e-06	6.26743767373419e-05	leuS	NC_999999999.1	3906679	3909261	+	2583	protein_coding	leucine--tRNA ligase&&sp|A6T6A3|SYL_KLEP7 Leucine--tRNA ligase OS=Klebsiella pneumoniae subsp. pneumoniae (strain ATCC 700721 / MGH 78578) OX=272620 GN=leuS PE=3 SV=1 && PF13603:Leucyl-tRNA synthetase, editing domain|PF08264:Anticodon-binding domain of tRNA ligase|PF09334:tRNA synthetases class I (M)	-	2246	2144	1937	1270	1138	1100	253.426108353491	239.200118549526	224.885	174.521274714927	163.097184542887	151.314581372572
H3G71_RS20870	17.8376574898365	35.2456072492442	50.591928745739	104.005364893458	108.886107986071	75.2727071446473	-1.47644	8.96942194249342e-06	6.53784443250185e-05	H3G71_RS20870	NC_999999999.1	4210823	4211038	-	216	protein_coding	hypothetical protein&&-- && -	-	20	40	55	97	97	70	26.9862322267185	53.366319981121	76.3596202712101	159.39953303113	166.244234054241	115.148103779355
H3G71_RS23700	143.593142793184	158.605232621599	141.657400488069	62.188774884748	53.881785395169	92.4778973491381	1.08840669911362	9.16412741023846e-06	6.66868840400106e-05	H3G71_RS23700	NC_999999999.1	4800846	4801967	+	1122	protein_coding	cupin domain-containing protein&&sp|P27431|ROXA_ECOLI Ribosomal protein uL16 3-hydroxylase OS=Escherichia coli (strain K12) OX=83333 GN=roxA PE=1 SV=2 && PF20514:ROXA-like winged helix|PF08007:JmjC domain	Cupin_4	161	180	154	58	48	86	41.8214443812996	46.2317852242866	41.1606937076897	18.3486534521749	15.8371484892071	27.2344178228329
H3G71_RS16815	196.214232388202	201.781101501923	241.001551479702	126.521990282763	106.641033594605	112.909060716971	0.883856244525294	9.39309504578178e-06	6.82399024186928e-05	phoQ	NC_999999999.1	3367225	3368691	+	1467	protein_coding	two-component system sensor histidine kinase PhoQ&&sp|P23837|PHOQ_ECOLI Sensor protein PhoQ OS=Escherichia coli (strain K12) OX=83333 GN=phoQ PE=1 SV=1 && PF02518:Histidine kinase-, DNA gyrase B-, and HSP90-like ATPase|PF08918:PhoQ Sensor	HATPase_c	220	229	262	118	95	105	43.7077626248693	44.9848611374602	53.5582032644026	28.5509757475277	23.9729842289336	25.4314830432931
H3G71_RS22790	1342.2837261102	1282.05896369126	1361.38280988534	775.215245546083	536.572779560224	967.791949002608	0.805694222119437	9.49096978648605e-06	6.88369841704145e-05	citX	NC_999999999.1	4615265	4615804	-	540	protein_coding	citrate lyase holo-[acyl-carrier protein] synthase&&sp|Q0T702|CITX_SHIF8 Apo-citrate lyase phosphoribosyl-dephospho-CoA transferase OS=Shigella flexneri serotype 5b (strain 8401) OX=373384 GN=citX PE=3 SV=1 && PF03802:Apo-citrate lyase phosphoribosyl-dephospho-CoA transferase	-	1505	1455	1480	723	478	900	812.285590024228	776.47995572531	821.907185464661	475.240669614463	327.689665475988	592.190248008111
H3G71_RS20245	37.4590807286567	22.9096447120087	17.477211748528	88.9942813005877	70.7198433311593	62.3688144912792	-1.51111	9.51489932471889e-06	6.88966637572054e-05	H3G71_RS20245	NC_999999999.1	4079290	4080789	+	1500	protein_coding	APC family permease&&sp|O07576|BCAP_BACSU Branched-chain amino acid permease BcaP OS=Bacillus subtilis (strain 168) OX=224308 GN=bcaP PE=1 SV=1 && PF13520:Amino acid permease	-	42	26	19	83	63	58	8.16063662535969	4.99508755023292	3.79854401930965	19.6406517400832	15.5481205292791	13.7388137537882
H3G71_RS18950	10.7025944939019	20.2662241683154	18.3970649984505	40.7443697520763	86.4353640714169	46.2389486745691	-1.81087	9.54934091947773e-06	6.90321383108209e-05	H3G71_RS18950	NC_999999999.1	3808589	3808801	+	213	protein_coding	biofilm development regulator YmgB/AriR family protein&&-- && -	-	12	23	20	38	77	43	16.4197920027358	31.1178260171607	28.1582210475141	63.3246874362092	133.825763554045	71.7300863784473
H3G71_RS14735	4438.00918347132	4812.78766988429	4568.91109236519	6151.32761230689	7057.3913495714	6716.4761260781	-0.527837	9.71725480403874e-06	7.01304507896743e-05	uspF	NC_999999999.1	2983227	2983661	+	435	protein_coding	universal stress protein UspF&&sp|P0A4P7|USPF_ECO57 Universal stress protein F OS=Escherichia coli O157:H7 OX=83334 GN=uspF PE=3 SV=1 && PF00582:Universal stress protein family	Usp	4976	5462	4967	5737	6287	6246	3333.93496287273	3618.45732087165	3424.20474481144	4681.2803918927	5350.35762274645	5101.82108835678
H3G71_RS19030	154.295737287086	90.7574386668038	161.894171986365	49.322131805145	76.3325293098227	38.7116779601043	1.30972765473455	9.99303729964976e-06	7.20023771278541e-05	galT	NC_999999999.1	3821591	3822637	+	1047	protein_coding	galactose-1-phosphate uridylyltransferase&&sp|P09148|GAL7_ECOLI Galactose-1-phosphate uridylyltransferase OS=Escherichia coli (strain K12) OX=83333 GN=galT PE=1 SV=2 && PF02744:Galactose-1-phosphate uridyl transferase, C-terminal domain|PF01087:Galactose-1-phosphate uridyl transferase, N-terminal domain	-	173	103	176	46	68	36	48.1576659908318	28.3499017893978	50.410477107412	15.594814444779	24.0431	12.2171054030327
H3G71_RS08095	110.593476436986	111.90480301635	109.462536740781	202.649628503748	205.424306819082	190.33241663718	-0.849919	1.01369110359036e-05	7.29192879107296e-05	H3G71_RS08095	NC_999999999.1	1609126	1609668	+	543	protein_coding	YfaZ family outer membrane protein&&sp|P76471|YFAZ_ECOLI Outer membrane protein YfaZ OS=Escherichia coli (strain K12) OX=83333 GN=yfaZ PE=3 SV=2 && PF07437:YfaZ precursor	-	124	127	119	189	183	177	66.5560998121942	67.4007776115152	65.7206656437698	123.546667738658	124.761293381482	115.820634140813
H3G71_RS17750	452.184617367356	569.216557075294	509.59870045708	818.104055811427	749.854846749435	825.849129815559	-0.644872	1.02290216768253e-05	7.34614519114724e-05	matP	NC_999999999.1	3543281	3543733	-	453	protein_coding	macrodomain Ter protein MatP&&sp|A6T750|MATP_KLEP7 Macrodomain Ter protein OS=Klebsiella pneumoniae subsp. pneumoniae (strain ATCC 700721 / MGH 78578) OX=272620 GN=matP PE=3 SV=1 && PF06303:MatP N-terminal domain|PF17414:MatP C-terminal ribbon-helix-helix domain	-	507	646	554	763	668	768	326.193848080839	410.956005788394	366.74684327249	597.854355608532	545.892174579966	602.386901285072
H3G71_RS20890	66.8912155868869	73.1346350421817	71.7485534939571	119.016448486328	152.665058619645	155.922036228198	-1.01339	1.02541537285629e-05	7.35216120276699e-05	H3G71_RS20890	NC_999999999.1	4212414	4212725	+	312	protein_coding	MGMT family protein&&sp|P0AFP2|ATL_ECOLI DNA base-flipping protein OS=Escherichia coli (strain K12) OX=83333 GN=atl PE=1 SV=1 && PF01035:6-O-methylguanine DNA methyltransferase, DNA binding domain	DNA_binding_1	75	83	78	111	136	145	70.0604105885962	76.6627712036488	74.9712635390063	126.28083544655	161.366330279453	165.129973002262
H3G71_RS17270	72.2425128338379	71.3723546797195	76.3478197435697	159.760818238404	121.23401713913	159.14800939154	-1.00174	1.08392411915758e-05	7.75898700630254e-05	H3G71_RS17270	NC_999999999.1	3460888	3461283	+	396	protein_coding	lysozyme inhibitor LprI family protein&&-- && PF07007:Lysozyme inhibitor LprI	-	81	81	83	149	108	148	59.6150402826601	58.9455261609654	62.8546956943184	133.55499768494	100.961821618695	132.794176826061
H3G71_RS06820	626.101777893262	470.52885677741	404.735429965912	270.199504671664	295.227282477697	295.714206639686	0.802252866525087	1.09623641844607e-05	7.83434104909015e-05	H3G71_RS06820	NC_999999999.1	1361676	1362842	+	1167	protein_coding	bifunctional tRNA (adenosine(37)-C2)-methyltransferase TrmG/ribosomal RNA large subunit methyltransferase RlmN&&sp|A6TCD6|RLMN_KLEP7 Dual-specificity RNA methyltransferase RlmN OS=Klebsiella pneumoniae subsp. pneumoniae (strain ATCC 700721 / MGH 78578) OX=272620 GN=rlmN PE=3 SV=1 && PF04055:Radical SAM superfamily|PF21016:Ribosomal RNA large subunit methyltransferase N-terminal domain	Radical_SAM	702	534	440	252	263	275	175.320324121756	131.865570092168	113.067201224208	76.6476327701701	83.4283204635492	83.7286983044888
H3G71_RS08995	157.863268785053	164.773213890217	180.291236984815	76.1276382209847	88.6804384628823	96.7791949002608	0.943016465029057	1.10157633968365e-05	7.8597024041168e-05	hisF	NC_999999999.1	1832727	1833503	-	777	protein_coding	imidazole glycerol phosphate synthase subunit HisF&&sp|A6TBC8|HIS6_KLEP7 Imidazole glycerol phosphate synthase subunit HisF OS=Klebsiella pneumoniae subsp. pneumoniae (strain ATCC 700721 / MGH 78578) OX=272620 GN=hisF PE=3 SV=1 && PF00977:Histidine biosynthesis protein	-	177	187	196	71	79	90	66.3923829145369	69.3556112187078	75.646680327646	32.4344390739616	37.6387056999769	41.1560790121467
H3G71_RS17135	24.9727204857711	35.2456072492442	49.6720754958165	11.7944228229695	5.61268597866343	4.3012975511227	2.33566834795758	1.10481492522831e-05	7.87001281152895e-05	mdtG	NC_999999999.1	3431731	3432957	+	1227	protein_coding	multidrug efflux MFS transporter MdtG&&sp|B5XXK2|MDTG_KLEP3 Multidrug resistance protein MdtG OS=Klebsiella pneumoniae (strain 342) OX=507522 GN=mdtG PE=3 SV=1 && PF07690:Major Facilitator Superfamily	MFS_1	28	40	54	11	5	4	6.65088559524017	9.39455999667655	13.1978752440304	3.18212462280783	1.5085303420343	1.1583183335122
H3G71_RS11630	263.99733084958	264.342054369331	248.360377479082	418.165900087099	402.990853268035	418.301186846683	-0.674219	1.11642736503641e-05	7.93984323789268e-05	H3G71_RS11630	NC_999999999.1	2368346	2368774	-	429	protein_coding	GFA family protein&&-- && PF04828:Glutathione-dependent formaldehyde-activating enzyme	-	296	300	270	390	359	389	201.094608816722	201.523166362275	188.738845273023	322.683215883075	309.788837274458	322.184624440777
H3G71_RS12840	82.9451073277398	144.506989721901	100.264004241555	224.09403363642	218.894753167874	202.160984902767	-0.976459	1.1494952407599e-05	8.16178821432756e-05	H3G71_RS12840	NC_999999999.1	2602825	2603844	-	1020	protein_coding	dipeptidase&&sp|P27509|YPQQ_KLEPN Uncharacterized protein in pqqA 5'region (Fragment) OS=Klebsiella pneumoniae OX=573 PE=3 SV=1 && PF01244:Membrane dipeptidase (Peptidase family M19)	-	93	164	109	209	195	188	26.5735016161923	46.334522524785	32.046540100987	72.7302660112932	70.7722573111443	65.4892744856029
H3G71_RS17605	133.782431173774	177.109176427452	178.45153048497	457.838049582542	345.741456285668	212.914228780574	-1.0548	1.15667777444354e-05	8.19951869831706e-05	puuR	NC_999999999.1	3512842	3513399	+	558	protein_coding	HTH-type transcriptional regulator PuuR&&sp|P0A9U6|PUUR_ECOLI HTH-type transcriptional regulator PuuR OS=Escherichia coli (strain K12) OX=83333 GN=puuR PE=1 SV=1 && PF07883:Cupin domain|PF01381:Helix-turn-helix	Cupin_2	150	201	194	427	308	198	78.3471258195054	103.806099834245	104.261112018403	271.620620968245	204.336112093273	126.07921409205
H3G71_RS21875	357.645032671222	365.673175210908	386.338364967461	568.276736015801	639.846201567631	535.511545114776	-0.651839	1.17862342926848e-05	8.34161227037114e-05	H3G71_RS21875	NC_999999999.1	4412306	4413187	+	882	protein_coding	LysR family transcriptional regulator&&sp|P33634|YFIE_ECOLI Uncharacterized HTH-type transcriptional regulator YfiE OS=Escherichia coli (strain K12) OX=83333 GN=yfiE PE=3 SV=2 && PF03466:LysR substrate binding domain|PF00126:Bacterial regulatory helix-turn-helix protein, lysR family	LysR_substrate	401	415	420	530	570	498	132.50790762752	135.594017094889	142.802406740964	213.29287399074	239.240597713235	200.61955340683
H3G71_RS18000	5186.29891516997	3839.12776962392	4300.31394338781	2788.84488750396	3119.53086694114	2763.58367659634	0.619825460807911	1.18775626960191e-05	8.39271257812106e-05	pflB	NC_999999999.1	3606375	3608657	+	2283	protein_coding	formate C-acetyltransferase&&sp|P09373|PFLB_ECOLI Formate acetyltransferase 1 OS=Escherichia coli (strain K12) OX=83333 GN=pflB PE=1 SV=2 && PF01228:Glycine radical|PF02901:Pyruvate formate lyase-like	-	5815	4357	4675	2601	2779	2570	742.351886247209	549.974640057739	614.087879185027	404.392881718382	450.620809616279	399.981323884585
H3G71_RS02490	26.7564862347548	50.224990330173	53.3514884955066	117.944228229695	97.6607360287437	97.8545192880415	-1.26715	1.20767639689875e-05	8.51974924371655e-05	H3G71_RS02490	NC_999999999.1	508871	509146	+	276	protein_coding	barstar family protein&&sp|P64618|YHCO_ECO57 Uncharacterized protein YhcO OS=Escherichia coli O157:H7 OX=83334 GN=yhcO PE=1 SV=1 && PF01337:Barstar (barnase inhibitor)	-	30	57	58	110	87	91	31.6794900052783	59.5150481528588	63.0193229748168	141.466192470479	116.691380783927	117.150679497257
H3G71_RS03765	133.782431173774	173.584615702528	177.531677235048	60.0443343714809	93.170587245813	82.799977859112	1.03992870599178	1.21632415622631e-05	8.56698298157471e-05	H3G71_RS03765	NC_999999999.1	755819	756904	-	1086	protein_coding	type IV toxin-antitoxin system AbiEi family antitoxin&&-- && -	-	150	197	193	56	83	77	40.2557055315691	52.2754	53.2944893665864	18.3032100353568	28.2928616138333	25.1926238102898
H3G71_RS18160	144.485025667676	162.129793346523	177.531677235048	67.549876167916	72.9649177226246	100.005168063603	1.0085207527848	1.22475209653833e-05	8.61251955065735e-05	H3G71_RS18160	NC_999999999.1	3650184	3651323	-	1140	protein_coding	GGDEF domain-containing protein&&sp|Q55434|PHY2_SYNY3 Phytochrome-like protein cph2 OS=Synechocystis sp. (strain ATCC 27184 / PCC 6803 / Kazusa) OX=1111708 GN=cph2 PE=1 SV=1 && PF00990:Diguanylate cyclase, GGDEF domain|PF17178:Membrane-associated sensor	GGDEF	162	184	193	63	65	93	41.4167648279533	46.5129609940717	50.7700135544849	19.6157428602606	21.1075153384115	28.9861542446076
H3G71_RS08980	482.508635100078	485.508239858339	455.327358711651	787.009668369053	790.266185795811	644.119308280625	-0.641967	1.23408403402724e-05	8.66425718609845e-05	H3G71_RS08980	NC_999999999.1	1829446	1830591	+	1146	protein_coding	glycosyltransferase family 4 protein&&sp|Q81ST7|BSHA_BACAN N-acetyl-alpha-D-glucosaminyl L-malate synthase OS=Bacillus anthracis OX=1392 GN=bshA PE=1 SV=1 && PF13477:Glycosyl transferase 4-like|PF00534:Glycosyl transferases group 1	Glycos_transf_1	541	551	495	734	704	599	137.587397604076	138.556848579256	129.531502449592	227.342433249559	227.413713384286	185.71830290935
H3G71_RS09560	405.806707893781	504.012183664192	586.866373450572	729.109774510839	836.290210820852	911.875080838013	-0.727185	1.24281359799046e-05	8.71160713735165e-05	tcyJ	NC_999999999.1	1960109	1960909	+	801	protein_coding	cystine ABC transporter substrate-binding protein&&sp|P0AEN0|TCYJ_ECOL6 L-cystine-binding protein TcyJ OS=Escherichia coli O6:H1 (strain CFT073 / ATCC 700928 / UPEC) OX=199310 GN=tcyJ PE=3 SV=1 && PF00497:Bacterial extracellular solute-binding proteins, family 3	-	455	572	638	680	745	848	165.555986469532	205.790123792368	238.859755994437	301.332141673584	344.312163198172	376.162794240358
H3G71_RS04290	777.721866556872	812.411247095079	842.585576929035	1154.78121639437	1146.11047684307	1451.68792350391	-0.625453	1.25396256305831e-05	8.76204945399626e-05	H3G71_RS04290	NC_999999999.1	853460	854227	+	768	protein_coding	oxidative stress defense protein&&sp|P0ADS7|YGGE_ECO57 Uncharacterized protein YggE OS=Escherichia coli O157:H7 OX=83334 GN=yggE PE=4 SV=1 && PF04402:Protein of unknown function (DUF541)	-	872	922	916	1077	1021	1350	330.918672680136	345.963846252611	357.675403134009	497.764070125885	492.145060156062	624.575652196055
H3G71_RS16110	989.989990685927	1012.43006823454	1009.07901516501	1407.8251969599	1437.97014773357	1539.86452330193	-0.542334	1.25495970098998e-05	8.76204945399626e-05	gdhA	NC_999999999.1	3230775	3232118	+	1344	protein_coding	NADP-specific glutamate dehydrogenase&&sp|Q8Z6F6|DHE4_SALTI NADP-specific glutamate dehydrogenase OS=Salmonella typhi OX=90370 GN=gdhA PE=3 SV=1 && PF00208:Glutamate/Leucine/Phenylalanine/Valine dehydrogenase|PF02812:Glu/Leu/Phe/Val dehydrogenase, dimerisation domain	-	1110	1149	1097	1313	1281	1432	240.707553522248	246.366569162845	244.772250304434	346.764411235064	352.840532844503	378.579
H3G71_RS04060	147.160674291151	155.080671896674	189.489769484041	264.838403388496	289.614596499033	297.864855415247	-0.794027	1.2560002521795e-05	8.76204945399626e-05	trmB	NC_999999999.1	808787	809506	+	720	protein_coding	tRNA (guanosine(46)-N7)-methyltransferase TrmB&&sp|A6TDW8|TRMB_KLEP7 tRNA (guanine-N(7)-)-methyltransferase OS=Klebsiella pneumoniae subsp. pneumoniae (strain ATCC 700721 / MGH 78578) OX=272620 GN=trmB PE=3 SV=1 && PF02390:Putative methyltransferase	-	165	176	206	247	258	277	66.7909247611284	70.4435423750797	85.800446050196	121.768096882544	132.652615626786	136.697248915206
H3G71_RS29185	162.322683157512	162.129793346523	211.566247482181	266.982843901763	324.413249566746	365.61029184543	-0.836773	1.28446768341938e-05	8.9464193568956e-05	H3G71_RS29185	NC_999999999.1	3137153	3137521	+	369	protein_coding	helix-turn-helix transcriptional regulator&&sp|P18680|RPC1_BPHK0 26 kDa repressor protein OS=Escherichia phage HK022 OX=10742 GN=CI-HTT PE=4 SV=2 && PF00717:Peptidase S24-like	Peptidase_S24	182	184	230	249	289	340	143.751051666228	143.698578680872	186.920223457685	239.520143171746	289.934625949262	327.38973060611
H3G71_RS25195	475.373572104143	459.955174602637	440.60970671289	654.054356546488	761.080218706762	696.810203281878	-0.617882	1.30833046127394e-05	9.09818393671958e-05	tyrB	NC_999999999.1	5111624	5112817	-	1194	protein_coding	aromatic amino acid transaminase&&sp|O85746|TYRB_KLEPN Tyrosine aminotransferase OS=Klebsiella pneumoniae OX=573 GN=tyrB PE=1 SV=1 && PF00155:Aminotransferase class I and II	Aminotran_1_2	533	522	479	610	678	648	130.103473358361	125.987	120.305645679008	181.340400215698	210.210291912962	192.833809401636
H3G71_RS08045	83.8369902022316	80.1837564920305	67.1492872443445	38.5999292388091	26.9408926975845	23.6571365311749	1.37326987134173	1.31563538653628e-05	9.13450644955882e-05	rnz	NC_999999999.1	1598700	1599620	-	921	protein_coding	ribonuclease Z&&sp|A6TBW1|RBN_KLEP7 Ribonuclease BN OS=Klebsiella pneumoniae subsp. pneumoniae (strain ATCC 700721 / MGH 78578) OX=272620 GN=rbn PE=3 SV=1 && -	-	94	91	73	36	24	22	29.7463875749888	28.4736261006763	23.7693908288706	13.8743271975785	9.6467321416343	8.48741723529541
H3G71_RS08680	20.513306113312	28.1964857993954	32.1948637472884	76.1276382209847	59.4944713738324	77.4233559202086	-1.39872	1.36377305257082e-05	9.45376959665204e-05	H3G71_RS08680	NC_999999999.1	1752393	1753055	+	663	protein_coding	HAD family hydrolase&&sp|Q7ADF8|HXPB_ECO57 Hexitol phosphatase B OS=Escherichia coli O157:H7 OX=83334 GN=hxpB PE=3 SV=1 && PF13419:Haloacid dehalogenase-like hydrolase	-	23	32	35	71	53	72	10.1106788614131	13.9090499136315	15.8310360414191	38.0114	29.5931332346402	38.5861519064109
H3G71_RS09205	200.673646760661	235.264428388705	215.245660481871	426.743662140167	356.966828242994	320.446667558641	-0.761814	1.37949614680074e-05	9.54767995609095e-05	H3G71_RS09205	NC_999999999.1	1876190	1877209	+	1020	protein_coding	DUF4917 family protein&&-- && PF16263:Domain of unknown function (DUF4917)	-	225	267	234	398	318	298	64.2907297165942	75.434862890961	68.7971594828528	138.50069795452	115.413219615097	103.807467003775
H3G71_RS16975	199.781763886169	266.985474913025	238.241991729934	370.988208795221	413.093688029629	391.418077152166	-0.737291	1.40427888438204e-05	9.69253612634895e-05	H3G71_RS16975	NC_999999999.1	3401082	3401876	-	795	protein_coding	metal-dependent hydrolase&&sp|P0AFQ9|YCFH_ECO57 Uncharacterized metal-dependent hydrolase YcfH OS=Escherichia coli O157:H7 OX=83334 GN=ycfH PE=3 SV=1 && PF01026:TatD related DNase	-	224	303	259	346	368	364	82.1196138400975	109.833927991333	97.6984012910823	154.482052786287	171.359938747371	162.684717188643
H3G71_RS26705	1718.65829914575	1563.14268150398	1568.34979111791	1155.85343665101	1104.57660060096	1059.19452196397	0.547013837153101	1.4048434312575e-05	9.69253612634895e-05	atpF	NC_999999999.1	5433234	5433704	+	471	protein_coding	F0F1 ATP synthase subunit B&&sp|B5XZM0|ATPF_KLEP3 ATP synthase subunit b OS=Klebsiella pneumoniae (strain 342) OX=507522 GN=atpF PE=3 SV=1 && PF00430:ATP synthase B/B' CF(0)	-	1927	1774	1705	1078	984	985	1192.41331339613	1085.4097641001	1085.57116207223	812.39438937187	773.39756348249	743.066744315911
H3G71_RS13785	367.455744290632	523.397267651276	435.090587213355	223.021813379786	168.380579359903	307.542774905273	0.923067449820741	1.45397977830212e-05	0.000100157979076761	sad	NC_999999999.1	2785642	2787030	-	1389	protein_coding	succinate-semialdehyde dehydrogenase&&sp|P76149|SAD_ECOLI Succinate semialdehyde dehydrogenase [NAD(P)+] Sad OS=Escherichia coli (strain K12) OX=83333 GN=sad PE=1 SV=2 && PF00171:Aldehyde dehydrogenase family	Aldedh	412	594	473	208	150	286	86.4492000835182	123.238162686424	102.120684388625	53.1532899885152	39.9776831463517	73.1604366869632
H3G71_RS06250	59.7561525909523	81.0648966732616	62.5500209947318	116.872007973061	151.542521423913	149.470089901514	-1.03789	1.46571876993231e-05	0.000100808369317602	H3G71_RS06250	NC_999999999.1	1242004	1242870	-	867	protein_coding	hypothetical protein&&-- && -	-	67	92	68	109	135	139	22.522765443199	30.5794553248222	23.5203964043941	44.6248184364253	57.6425625158641	56.9650134762128
H3G71_RS07200	958.774090078713	904.930966124345	940.090021420822	536.110128316793	548.920688713284	704.337473996343	0.647746205057746	1.47730845163474e-05	0.000101446470825873	ppx	NC_999999999.1	1432401	1433933	-	1533	protein_coding	exopolyphosphatase&&sp|P0A270|PPX_SALTI Exopolyphosphatase OS=Salmonella typhi OX=90370 GN=ppx PE=3 SV=2 && PF21447:Ppx/GppA phosphatase, domain III|PF02541:Ppx/GppA phosphatase family	-	1075	1027	1022	500	489	655	204.377140347164	193.058667548141	199.92336943735	115.770234008931	118.085157313973	151.81393833476
H3G71_RS17755	395.995996274371	337.476689411513	328.387610222342	223.021813379786	203.179232427616	213.989553168354	0.729879820177319	1.48583674788586e-05	0.000101872682026924	H3G71_RS17755	NC_999999999.1	3543919	3545676	+	1758	protein_coding	Lon protease family protein&&sp|P75867|LONH_ECOLI Putative Lon protease homolog OS=Escherichia coli (strain K12) OX=83333 GN=ycbZ PE=3 SV=1 && PF13654:LonB-like, AAA domain|PF05362:Lon protease (S16) C-terminal proteolytic domain	-	444	383	357	208	181	199	73.6088627835954	62.7828344624314	60.8981594617184	41.9965414073081	38.1143319762652	40.2204298135202
H3G71_RS15065	9.81071161941008	7.04912144984884	8.27867924930274	34.3110482122748	41.5338762421094	29.0337584700782	-2.06017	1.49739275603386e-05	0.000102504827043316	H3G71_RS15065	NC_999999999.1	3049568	3049750	-	183	protein_coding	hypothetical protein&&-- && -	-	11	8	9	32	37	27	17.5189310848861	12.597950946363	14.7484452863619	62.0680284102965	74.8478349705082	52.4233990039967
H3G71_RS10085	222.970718622956	252.887232013327	312.750104973659	149.038615672069	162.76789338124	109.683087553629	0.904194629255564	1.5113823609246e-05	0.000103301336444504	minE	NC_999999999.1	2059755	2060024	-	270	protein_coding	cell division topological specificity factor MinE&&sp|A6TAX5|MINE_KLEP7 Cell division topological specificity factor OS=Klebsiella pneumoniae subsp. pneumoniae (strain ATCC 700721 / MGH 78578) OX=272620 GN=minE PE=3 SV=1 && PF03776:Septum formation topological specificity factor MinE	-	250	287	340	139	145	102	269.862322267186	306.322676691634	377.633031159439	182.734310031564	198.807537631875	134.229789548505
H3G71_RS25600	3206.31893379811	2782.64069232783	2507.51995928881	1516.11944287989	1270.7121055694	2163.55266821472	0.779215705145375	1.55442508861366e-05	0.000106078029375377	rplK	NC_999999999.1	5203462	5203890	-	429	protein_coding	50S ribosomal protein L11&&sp|A6TGN5|RL11_KLEP7 Large ribosomal subunit protein uL11 OS=Klebsiella pneumoniae subsp. pneumoniae (strain ATCC 700721 / MGH 78578) OX=272620 GN=rplK PE=3 SV=1 && PF00298:Ribosomal protein L11, RNA binding domain|PF03946:Ribosomal protein L11, N-terminal domain	-	3595	3158	2726	1414	1132	2012	2442.34837397337	2121.36719790688	1905.56330449726	1169.93350579146	976.827197199685	1666.41507551373
H3G71_RS02800	1187.09610594862	1097.01952563273	975.964298167801	784.865227855785	654.439185112156	678.529688689606	0.62223860419215	1.55999453919959e-05	0.000106292795621239	rimP	NC_999999999.1	565534	565986	+	453	protein_coding	ribosome maturation factor RimP&&sp|B5XSX2|RIMP_KLEP3 Ribosome maturation factor RimP OS=Klebsiella pneumoniae (strain 342) OX=507522 GN=rimP PE=3 SV=1 && PF02576:RimP N-terminal domain|PF17384:RimP C-terminal SH3 domain	-	1331	1245	1061	732	583	631	856.339273758573	792.012735613855	702.379784678902	573.564073794817	476.429846976228	494.929862904793
H3G71_RS29055	179.268457772857	193.850839870843	159.134612236597	288.427249034435	336.761158719806	281.734989598537	-0.768023	1.57193038185741e-05	0.000106940007993648	H3G71_RS29055	NC_999999999.1	777852	779024	-	1173	protein_coding	hypothetical protein&&-- && -	-	201	220	173	269	300	262	49.9417842436152	54.0487537404703	44.2285714995672	81.3997984482541	94.6786050985208	79.3625805514707
H3G71_RS21185	433.455077003027	477.577978227259	439.689853462968	667.993219882724	691.482912571335	684.98163501629	-0.597848	1.62166601970156e-05	0.000110152794031741	yajC	NC_999999999.1	4273266	4273598	-	333	protein_coding	preprotein translocase subunit YajC&&sp|P0ADZ9|YAJC_ECO57 Sec translocon accessory complex subunit YajC OS=Escherichia coli O157:H7 OX=83334 GN=yajC PE=3 SV=1 && PF02699:Preprotein translocase subunit	-	486	542	478	623	616	637	425.361368503304	469.046682644879	430.465633293033	664.068492026041	684.802105393673	679.68502338949
H3G71_RS18065	385.293401780469	318.091605424429	345.86482197087	218.732932353252	163.890430576972	225.818121433942	0.785260346932768	1.64843020964622e-05	0.000111797708808773	cydC	NC_999999999.1	3627042	3628763	+	1722	protein_coding	heme ABC transporter ATP-binding protein/permease CydC&&sp|P23886|CYDC_ECOLI Glutathione/L-cysteine transport system ATP-binding/permease protein CydC OS=Escherichia coli (strain K12) OX=83333 GN=cydC PE=1 SV=2 && PF00664:ABC transporter transmembrane region|PF00005:ABC transporter	ABC_tran	432	361	376	204	146	210	73.1167044581754	60.4136493444815	65.4801279690275	42.0500079234391	31.3868922802216	43.3309937566911
H3G71_RS15060	22.2970718622956	32.6021867055509	51.5117819956615	107.222025663359	112.253719573269	65.5947876546212	-1.42323	1.67292312134153e-05	0.000113283744698251	H3G71_RS15060	NC_999999999.1	3048959	3049525	-	567	protein_coding	hypothetical protein&&-- && -	-	25	37	56	100	100	61	12.8505867746279	18.805274660014	29.6182769536815	62.6016820937183	65.289831734606	38.2260371730104
H3G71_RS17990	237.240844614826	181.514877333608	149.016226487449	112.583126946527	93.170587245813	65.5947876546212	1.06558040173166	1.6961279099074e-05	0.000114678108916389	ycaO	NC_999999999.1	3603321	3605081	+	1761	protein_coding	30S ribosomal protein S12 methylthiotransferase accessory factor YcaO&&sp|P75838|YCAO_ECOLI Ribosomal protein S12 methylthiotransferase accessory factor YcaO OS=Escherichia coli (strain K12) OX=83333 GN=ycaO PE=1 SV=2 && PF02624:YcaO cyclodehydratase, ATP-ad Mg2+-binding|PF18381:YcaO cyclodehydratase C-terminal domain	-	266	206	162	105	83	61	44.0238773088683	33.7107861141391	27.5873814726156	21.1640610076634	17.4480679799108	12.3078722754667
H3G71_RS07230	107.025944939019	133.933307547128	103.943417241246	224.09403363642	188.586248883091	215.064877556135	-0.86378	1.75609484934841e-05	0.000118549910752936	upp	NC_999999999.1	1440671	1441297	+	627	protein_coding	uracil phosphoribosyltransferase&&sp|A6TCB0|UPP_KLEP7 Uracil phosphoribosyltransferase OS=Klebsiella pneumoniae subsp. pneumoniae (strain ATCC 700721 / MGH 78578) OX=272620 GN=upp PE=1 SV=1 && PF14681:Uracil phosphoribosyltransferase	-	120	152	113	209	168	200	55.7801546504422	69.861364338922	54.0462697282788	118.317179157128	99.1905615902972	113.337846508729
H3G71_RS07370	279.159339715941	278.440297269029	330.227316722187	37.5277089821755	10.1028347615942	68.8207608179632	2.92929681405242	1.82068424387169e-05	0.000122721389586927	eutP	NC_999999999.1	1471172	1471651	+	480	protein_coding	ethanolamine utilization acetate kinase EutP&&sp|P0A209|EUTP_SALTI Probable acetate kinase EutP OS=Salmonella typhi OX=90370 GN=eutP PE=3 SV=1 && PF10662:Ethanolamine utilisation - propanediol utilisation	-	313	316	359	35	9	64	190.050540456665	189.717267532885	224.289030087527	25.8818829406217	6.9411252362853	47.3752198406489
H3G71_RS25090	65.1074498379033	47.5815697864797	65.3095807444994	124.377549769496	110.008645181803	135.490872860365	-1.05652	1.85228430987982e-05	0.000124659870425654	H3G71_RS25090	NC_999999999.1	5086139	5087743	-	1605	protein_coding	EAL domain-containing protein&&sp|P32701|PDEC_ECOLI Probable cyclic di-GMP phosphodiesterase PdeC OS=Escherichia coli (strain K12) OX=83333 GN=pdeC PE=1 SV=2 && PF00563:EAL domain|PF12792:CSS motif domain associated with EAL	EAL	73	54	71	116	98	126	13.2560408022087	9.69571271432702	13.2659432056559	25.6538182845361	22.6037058577266	27.8938210276718
H3G71_RS18960	481.616752225586	486.38938003957	498.56046145801	655.126576803121	853.128268756842	773.158234814306	-0.637275	1.87698108804947e-05	0.000126128530082099	H3G71_RS18960	NC_999999999.1	3809479	3810213	-	735	protein_coding	MerR family transcriptional regulator&&sp|P75989|BLUR_ECOLI HTH-type transcriptional repressor BluR OS=Escherichia coli (strain K12) OX=83333 GN=bluR PE=1 SV=1 && PF22270:Transcriptional regulator MlrA, helical domain|PF13411:MerR HTH family regulatory protein|PF22267:Transcriptional regulator MlrA, C-terminal domain	-	540	552	542	611	760	719	214.127491627514	216.427655237722	221.139727010293	295.06855700002	382.784956341176	347.579419034965
H3G71_RS06360	334.456077934435	363.910894848446	344.944968720948	199.432967733847	216.649678776409	225.818121433942	0.700891173046906	1.90648418808201e-05	0.000127915177634616	recN	NC_999999999.1	1259386	1261047	-	1662	protein_coding	DNA repair protein RecN&&sp|P05824|RECN_ECOLI DNA repair protein RecN OS=Escherichia coli (strain K12) OX=83333 GN=recN PE=1 SV=2 && PF02463:RecF/RecN/SMC N terminal domain	SMC_N	375	413	375	186	193	210	65.7606741986824	71.6110510360385	67.6635952518107	39.7238182729707	42.9887579816467	44.8952895601817
H3G71_RS12965	10.7025944939019	19.3850839870843	10.1183857491478	47.1776912918778	47.1465622207728	41.9376511234464	-1.75782	1.94885818219015e-05	0.000130558621426723	H3G71_RS12965	NC_999999999.1	2630063	2630287	+	225	protein_coding	hypothetical protein&&-- && -	-	12	22	11	44	42	39	15.5440697625899	28.1774169500319	14.6610470920723	69.4127451055149	69.102757907907	61.5877857928436
H3G71_RS00090	1768.60374011729	1980.80312740752	2147.8573385691	1313.46981437614	1414.39686662319	1255.97888492783	0.565922368162089	1.96878160426479e-05	0.000131692281699907	H3G71_RS00090	NC_999999999.1	18820	20481	+	1662	protein_coding	putative transporter&&sp|A6TFY7|Y4047_KLEP7 Putative transport protein KPN78578_40470 OS=Klebsiella pneumoniae subsp. pneumoniae (strain ATCC 700721 / MGH 78578) OX=272620 GN=KPN78578_40470 PE=3 SV=1 && PF06826:Predicted Permease Membrane Region|PF02080:TrkA-C domain	TrkA_C	1983	2248	2335	1225	1260	1168	347.742445162632	389.786059876548	421.318653101275	261.621921421446	280.651995113341	249.703324791868
H3G71_RS14535	1369.93209521944	1533.18391534212	1718.28587085528	2433.93998255824	2768.17672467681	2020.53452463989	-0.644174	2.0057088701482e-05	0.000133958151022988	H3G71_RS14535	NC_999999999.1	2936551	2937825	+	1275	protein_coding	Glu/Leu/Phe/Val family dehydrogenase&&sp|P96110|DHE3_THEMA Glutamate dehydrogenase OS=Thermotoga maritima (strain ATCC 43589 / DSM 3109 / JCM 10099 / NBRC 100826 / MSB8) OX=243274 GN=gdhA PE=1 SV=4 && PF02812:Glu/Leu/Phe/Val dehydrogenase, dimerisation domain|PF00208:Glutamate/Leucine/Phenylalanine/Valine dehydrogenase	-	1536	1740	1868	2270	2466	1879	351.11310522556	393.278386307931	439.361004834082	631.952933380423	715.997483197054	523.635518121055
H3G71_RS24175	130.214899675807	144.506989721901	125.100041989464	217.660712096618	233.487736712399	240.872662862871	-0.791027	2.03643314044912e-05	0.000135803474472503	H3G71_RS24175	NC_999999999.1	4904596	4904880	-	285	protein_coding	type II toxin-antitoxin system RelE family toxin&&sp|P0C077|RELE_ECOLI mRNA interferase toxin RelE OS=Escherichia coli (strain K12) OX=83333 GN=relE PE=1 SV=1 && PF05016:ParE toxin of type II toxin-antitoxin system, parDE	Plasmid_stabil	146	164	136	203	208	224	149.30488061435	165.828817457125	143.103043386735	252.825130198915	270.176196331667	279.264453797509
H3G71_RS19035	236.348961740334	192.969699689612	205.127274732723	106.149805406725	126.846703117794	120.436331431436	0.844569254102567	2.07485770085635e-05	0.000138155927031224	galK	NC_999999999.1	3822640	3823788	+	1149	protein_coding	galactokinase&&sp|A9MJI2|GAL1_SALAR Galactokinase OS=Salmonella arizonae (strain ATCC BAA-731 / CDC346-86 / RSK2980) OX=41514 GN=galK PE=3 SV=1 && PF00288:GHMP kinases N terminal domain|PF10509:Galactokinase galactose-binding signature|PF08544:GHMP kinases C terminal	GHMP_kinases	265	219	223	99	113	112	67.2189700895287	54.926901662031	58.2022341834583	30.5832917403541	36.4071784949342	34.6346254709705
H3G71_RS26615	398.671644897846	411.492464634926	545.472977204058	254.11620082216	250.325794648389	298.940179803028	0.754259554197054	2.09555461009658e-05	0.000139322630743997	mdtD	NC_999999999.1	5413455	5414852	+	1398	protein_coding	multidrug transporter subunit MdtD&&sp|P31474|HSRA_ECOLI Probable transport protein HsrA OS=Escherichia coli (strain K12) OX=83333 GN=hsrA PE=1 SV=1 && PF07690:Major Facilitator Superfamily	MFS_1	447	467	593	237	223	278	93.1893667365568	96.2655119659448	127.20446145531	60.1741876829168	59.0508699167047	70.6561755134142
H3G71_RS18015	488.751815221521	450.262632609095	494.881048458319	316.304975706908	269.408926975845	320.446667558641	0.661548364963818	2.11513520802167e-05	0.000140411698832059	H3G71_RS18015	NC_999999999.1	3611175	3612038	-	864	protein_coding	dimethyl sulfoxide reductase anchor subunit family protein&&sp|P18777|DMSC_ECOLI Anaerobic dimethyl sulfoxide reductase chain C OS=Escherichia coli (strain K12) OX=83333 GN=dmsC PE=1 SV=1 && PF04976:DMSO reductase anchor subunit (DmsC)	-	548	511	538	295	240	298	184.855690753022	170.438684439705	186.733980481414	121.192943928308	102.831484982005	122.550481879456
H3G71_RS22360	263.99733084958	249.362671288403	231.803018980477	136.171972592466	139.194612270853	158.072685003759	0.781696123549986	2.12571272299469e-05	0.000140900716442609	H3G71_RS22360	NC_999999999.1	4512489	4513742	-	1254	protein_coding	polysaccharide deacetylase family protein&&sp|P31666|YADE_ECOLI Uncharacterized protein YadE OS=Escherichia coli (strain K12) OX=83333 GN=yadE PE=3 SV=2 && PF01522:Polysaccharide deacetylase	Polysacc_deac_1	296	283	252	127	124	147	68.7955240688787	65.0354148286675	60.263982174895	35.9480424711847	36.6060405868954	41.6516585919581
H3G71_RS25475	79.3775758297725	113.667083378813	140.737547238147	61.1165546281144	28.0634298933172	44.0882998990077	1.32150916203312	2.14163728546114e-05	0.000141742147942737	zraR	NC_999999999.1	5174333	5175664	-	1332	protein_coding	sigma-54-dependent response regulator transcription factor ZraR&&sp|Q9APD9|ZRAR_KLEOX Transcriptional regulatory protein ZraR OS=Klebsiella oxytoca OX=571 GN=zraR PE=3 SV=1 && PF00072:Response regulator receiver domain|PF00158:Sigma-54 interaction domain|PF02954:Bacterial regulatory protein, Fis family	Sigma54_activat	89	129	153	57	25	41	19.4738486609023	27.9091430171538	34.4462562206245	15.1893675944961	6.9480733095949	10.9368469226723
H3G71_RS25165	25.8646033602629	23.7907848932398	19.3169182483731	64.3332153980152	63.9846201567631	55.9168681645951	-1.41614	2.14949132932094e-05	0.00014204771013645	H3G71_RS25165	NC_999999999.1	5104506	5106086	+	1581	protein_coding	lytic transglycosylase F&&sp|O31608|CWLQ_BACSU Bifunctional muramidase/lytic transglycosylase CwlQ OS=Bacillus subtilis (strain 168) OX=224308 GN=cwlQ PE=1 SV=1 && PF00497:Bacterial extracellular solute-binding proteins, family 3|PF01464:Transglycosylase SLT domain	-	29	27	21	60	57	52	5.34603917356625	4.92144810452083	3.98329293945384	13.4706465833542	13.3466291703399	11.6864868677123
H3G71_RS18630	154.295737287086	160.367512984061	188.569916234118	288.427249034435	260.428629409983	303.241477354151	-0.760562	2.21477030252763e-05	0.000146141535150244	mntR	NC_999999999.1	3744809	3745282	-	474	protein_coding	manganese-binding transcriptional regulator MntR&&sp|P0A9F2|MNTR_ECOL6 Transcriptional regulator MntR OS=Escherichia coli O6:H1 (strain CFT073 / ATCC 700928 / UPEC) OX=199310 GN=mntR PE=3 SV=1 && PF02742:Iron dependent repressor, metal binding and dimerisation domain|PF01325:Iron dependent repressor, N-terminal DNA binding domain	Fe_dep_repr_C	173	182	205	269	232	282	106.373578675951	110.650673581109	129.697122578028	201.43874172954	181.191679867026	211.38943030163
H3G71_RS18360	102.56653056656	149.793830809288	108.542683490858	179.060782857809	261.551166605716	251.625906740678	-0.938642	2.22365636297798e-05	0.000146507569380591	H3G71_RS18360	NC_999999999.1	3686559	3687152	+	594	protein_coding	hypothetical protein&&-- && -	-	115	170	118	167	233	234	56.4257582922297	82.4752217890051	59.5731252363821	99.7927723193955	145.210521217012	139.972240438281
H3G71_RS00085	128.431133926823	165.654354071448	177.531677235048	244.466218512458	306.452654435023	279.584340822976	-0.816341	2.24053231151185e-05	0.000147398137674873	dinD	NC_999999999.1	17894	18718	+	825	protein_coding	DNA damage-inducible protein D&&sp|P23840|DIND_ECOLI DNA damage-inducible protein D OS=Escherichia coli (strain K12) OX=83333 GN=dinD PE=4 SV=1 && -	-	144	188	193	228	273	260	50.8715010412032	65.6696824785867	70.1549278207428	98.0956976284549	122.500343564017	111.977792350625
H3G71_RS00685	2213.65329448871	2269.81710685133	1991.48228608227	3423.59927943104	2831.03880763784	3242.10302915874	-0.552579	2.26213537315713e-05	0.000148596557146908	rpmB	NC_999999999.1	138426	138662	+	237	protein_coding	50S ribosomal protein L28&&sp|A7ZTI8|RL28_ECO24 Large ribosomal subunit protein bL28 OS=Escherichia coli O139:H28 (strain E24377A / ETEC) OX=331111 GN=rpmB PE=3 SV=1 && PF00830:Ribosomal L28 family	-	2482	2576	2165	3193	2522	3015	3052.24534420475	3132.26522137293	2739.45629640419	4782.11079808492	3939.35703986758	4520.13569049229
H3G71_RS07485	41.026612226624	47.5815697864797	53.3514884955066	114.727567459794	177.360876925765	67.7454364301826	-1.34096	2.28417011301424e-05	0.000149819707861083	cysP	NC_999999999.1	1490861	1491877	+	1017	protein_coding	thiosulfate/sulfate ABC transporter substrate-binding protein CysP&&sp|P16700|CYSP_ECOLI Thiosulfate-binding protein OS=Escherichia coli (strain K12) OX=83333 GN=cysP PE=1 SV=1 && PF13531:Bacterial extracellular solute-binding protein	-	46	54	58	107	158	63	13.1826550346448	15.3014935167108	17.102589125909	37.3449503534297	57.5128305386078	22.0106109879121
H3G71_RS24875	56.188621092985	82.8271770357238	67.1492872443445	24.6610659025725	29.1859670890499	24.7324609189555	1.39298923727228	2.32650784890475e-05	0.000152368902104389	melR	NC_999999999.1	5041308	5042246	+	939	protein_coding	transcriptional regulator MelR&&sp|P0ACH9|MELR_ECOL6 Melibiose operon regulatory protein OS=Escherichia coli O6:H1 (strain CFT073 / ATCC 700928 / UPEC) OX=199310 GN=melR PE=3 SV=1 && PF12833:Helix-turn-helix domain	-	63	94	73	23	26	23	19.5542411150791	28.8485026862801	23.3137475541958	8.6942336121851	10.2502949886215	8.70311546593391
H3G71_RS25965	522.64336445221	494.31964167065	595.145052699875	384.927072131458	289.614596499033	320.446667558641	0.695550927536101	2.38723527109097e-05	0.000156113090455249	wecC	NC_999999999.1	5274307	5275569	-	1263	protein_coding	UDP-N-acetyl-D-mannosamine dehydrogenase&&sp|P67066|WECC_ECO57 UDP-N-acetyl-D-mannosamine dehydrogenase OS=Escherichia coli O157:H7 OX=83334 GN=wecC PE=3 SV=1 && PF00984:UDP-glucose/GDP-mannose dehydrogenase family, central domain|PF03720:UDP-glucose/GDP-mannose dehydrogenase family, UDP binding domain|PF03721:UDP-glucose/GDP-mannose dehydrogenase family, NAD binding domain	-	586	561	647	359	258	298	135.22602257835	128.003111441653	153.622826634163	100.892796478406	75.6214435877164	83.8350089816709
H3G71_RS00780	143.593142793184	164.773213890217	170.172851235667	232.671795689488	297.472356869162	295.714206639686	-0.787124	2.44601638291293e-05	0.000159719045955683	H3G71_RS00780	NC_999999999.1	156828	157565	+	738	protein_coding	glycosyltransferase family 2 protein&&sp|Q68XF1|Y209_RICTY Uncharacterized glycosyltransferase RT0209 OS=Rickettsia typhi (strain ATCC VR-144 / Wilmington) OX=257363 GN=RT0209 PE=3 SV=1 && PF00535:Glycosyl transferase family 2	Glycos_transf_2	161	187	185	217	265	275	63.582195929293	73.0207451448996	75.1744376949385	104.369219012588	132.928504976738	132.400258701001
H3G71_RS03275	24.9727204857711	18.5039438058532	37.7139832468236	1.07222025663359	4.49014878293075	6.45194632668405	2.75744353547799	2.4621372469343e-05	0.000160532811880352	H3G71_RS03275	NC_999999999.1	660079	660663	+	585	protein_coding	propanediol/glycerol family dehydratase medium subunit&&sp|P0DUM8|PDUD_CITFR Propanediol dehydratase medium subunit OS=Citrobacter freundii OX=546 GN=pduD PE=1 SV=1 && PF02288:Dehydratase medium subunit	-	28	21	41	1	4	6	13.949806197196	10.3448558732634	21.0175849921317	0.606754764908347	2.53123655340319	3.64424768004992
H3G71_RS24585	0.891882874491826	7.04912144984884	5.51911949953516	22.5166253893053	24.6958183061191	33.3350560212009	-2.5815	2.50214752732908e-05	0.000162899456230267	H3G71_RS24585	NC_999999999.1	4981711	4981786	-	76	protein_coding	tRNA-Gly&&-- && -	-	1	8	6	21	22	31	3.8348856322179	30.3345397787424	23.675135854423	98.0787143013032	107.161231718089	144.930771223038
H3G71_RS22730	164.106448906496	137.457868272052	201.447861733033	100.788704123557	84.1902896799515	63.4441388790599	1.0172372366647	2.51566232485495e-05	0.000163536685651311	sgrR	NC_999999999.1	4597571	4599226	+	1656	protein_coding	HTH-type transcriptional regulator SgrR&&sp|A1A7B8|SGRR_ECOK1 HTH-type transcriptional regulator SgrR OS=Escherichia coli O1:K1 / APEC OX=405955 GN=sgrR PE=3 SV=1 && PF12793:Sugar transport-related sRNA regulator N-term|PF00496:Bacterial extracellular solute-binding proteins, family 5 Middle	-	184	156	219	94	75	59	32.3834786720623	27.147214946918	39.658711872083	20.1482	16.7660029861964	12.6591393595937
H3G71_RS06385	1344.95937473367	1051.20023620871	1062.43050366052	681.932083218961	780.163351034217	777.459532365428	0.627099529580823	2.53609055830574e-05	0.000164620789494757	ffh	NC_999999999.1	1265108	1266472	+	1365	protein_coding	signal recognition particle protein&&sp|P0AGD9|SRP54_ECO57 Signal recognition particle protein OS=Escherichia coli O157:H7 OX=83334 GN=ffh PE=3 SV=1 && PF00448:SRP54-type protein, GTPase domain|PF02978:Signal peptide binding domain|PF02881:SRP54-type protein, helical bundle domain	-	1508	1193	1155	636	695	723	321.984302225076	251.865572587822	253.748891978175	165.384013063589	188.486721923059	188.199362334006
H3G71_RS14580	61.539918339936	63.4420930486395	73.5882599938022	102.933144636824	154.910133011111	149.470089901514	-1.03641	2.54390766239917e-05	0.000164884295754913	azoR	NC_999999999.1	2949551	2950156	+	606	protein_coding	FMN-dependent NADH-azoreductase&&sp|A8AGG0|AZOR_CITK8 FMN-dependent NADH:quinone oxidoreductase OS=Citrobacter koseri (strain ATCC BAA-895 / CDC 4225-83 / SGSC4696) OX=290338 GN=azoR PE=3 SV=1 && PF02525:Flavodoxin-like fold	Flavodoxin_2	69	72	80	96	138	139	33.1850499263212	34.238985492838	39.588786027198	56.2299465301201	84.3014550149502	81.4994499733936
H3G71_RS26725	2540.97430942721	2085.65880897402	2323.5493093043	1654.43585598562	1587.26759476602	1160.27501441535	0.65894849734738	2.55197592111861e-05	0.000165163279378591	atpD	NC_999999999.1	5436747	5438129	+	1383	protein_coding	F0F1 ATP synthase subunit beta&&sp|A6TG36|ATPB_KLEP7 ATP synthase subunit beta OS=Klebsiella pneumoniae subsp. pneumoniae (strain ATCC 700721 / MGH 78578) OX=272620 GN=atpD PE=3 SV=1 && PF00006:ATP synthase alpha/beta family, nucleotide-binding domain|PF22919:C-terminal domain of V and A type ATP synthase|PF02874:ATP synthase alpha/beta family, beta-barrel domain	ATP-synt_ab	2849	2367	2526	1543	1414	1079	600.393909349493	493.215928224651	547.729318002978	396.016068198369	378.491244506432	277.211834100109
H3G71_RS18470	519.075832954243	498.725342576805	464.525891210876	312.016094680374	330.02593554541	317.220694395299	0.628120347865084	2.58330294839268e-05	0.000166944526326172	H3G71_RS18470	NC_999999999.1	3703025	3704227	+	1203	protein_coding	MFS transporter&&sp|P75810|YBJJ_ECOLI Inner membrane protein YbjJ OS=Escherichia coli (strain K12) OX=83333 GN=ybjJ PE=1 SV=1 && PF07690:Major Facilitator Superfamily	MFS_1	582	566	505	291	294	295	141.001380951174	135.585054356025	125.886909683119	85.8610950990627	90.4711917746913	87.1302359912184
H3G71_RS02650	290.753817084335	280.202577631491	256.639056728385	160.833038495038	182.973562904428	144.093467962611	0.763193906332395	2.62561117124346e-05	0.000169429144403181	kdsC	NC_999999999.1	540786	541352	-	567	protein_coding	3-deoxy-manno-octulosonate-8-phosphatase KdsC&&sp|P0ABZ5|KDSC_ECO57 3-deoxy-D-manno-octulosonate 8-phosphate phosphatase KdsC OS=Escherichia coli O157:H7 OX=83334 GN=kdsC PE=3 SV=1 && PF08282:haloacid dehalogenase-like hydrolase	Hydrolase_3	326	318	279	150	163	134	167.571651541148	161.623711942823	147.562486965663	93.9025231405775	106.422425727408	83.9719505112031
H3G71_RS21985	65.9993327123951	78.4214761295683	84.6264989928725	26.8055064158397	26.9408926975845	38.7116779601043	1.30742918811125	2.66101354242696e-05	0.000171392586416233	rcsF	NC_999999999.1	4431682	4432089	+	408	protein_coding	Rcs stress response system protein RcsF&&sp|P69412|RCSF_ECOL6 Outer membrane lipoprotein RcsF OS=Escherichia coli O6:H1 (strain CFT073 / ATCC 700928 / UPEC) OX=199310 GN=rcsF PE=3 SV=1 && PF16358:RcsF lipoprotein	-	74	89	92	25	24	36	52.8612666558663	62.8623857424675	67.6211396626331	21.7494814627073	21.7760791726598	31.3512484239588
H3G71_RS00870	5.35129724695095	5.28684108738663	9.19853249922527	42.8888102653435	28.0634298933172	22.5818121433942	-2.24162	2.66385013527509e-05	0.000171392586416233	H3G71_RS00870	NC_999999999.1	174504	174872	+	369	protein_coding	DUF3302 domain-containing protein&&sp|P32108|YIBI_ECOLI Uncharacterized protein YibI OS=Escherichia coli (strain K12) OX=83333 GN=yibI PE=4 SV=1 && PF11742:Protein of unknown function (DUF3302)	-	6	6	10	40	25	21	4.73904565932618	4.68582321785452	8.12696623729065	38.4771314332122	25.0808499956109	20.2211304197892
H3G71_RS02035	1293.23016801315	1120.81031052597	918.933396672604	824.537377351228	606.170085695651	549.490762155925	0.7511156912779	2.69266895785688e-05	0.000172993138903016	rplV	NC_999999999.1	434648	434980	+	333	protein_coding	50S ribosomal protein L22&&sp|B5XN99|RL22_KLEP3 Large ribosomal subunit protein uL22 OS=Klebsiella pneumoniae (strain 342) OX=507522 GN=rplV PE=3 SV=1 && PF00237:Ribosomal protein L22p/L17e	-	1450	1272	999	769	540	511	1269.08227228352	1100.78852458355	899.655162468075	819.692889836317	600.313533948999	545.241831949811
H3G71_RS14740	456.644031739815	386.820539560455	440.60970671289	260.549522361962	269.408926975845	280.659665210756	0.663509331424547	2.73250222034211e-05	0.000175295610275748	ttcA	NC_999999999.1	2983895	2984830	+	936	protein_coding	tRNA 2-thiocytidine(32) synthetase TtcA&&sp|B5XRN3|TTCA_KLEP3 tRNA-cytidine(32) 2-sulfurtransferase OS=Klebsiella pneumoniae (strain 342) OX=507522 GN=ttcA PE=3 SV=1 && PF01171:PP-loop family	-	512	439	479	243	240	261	159.426356539383	135.160468106031	153.466817244376	92.1508799204552	94.9213707526196	99.0779838013571
H3G71_RS23125	719.749479714903	704.031004803653	704.607589440656	1036.83698816468	1124.78227012415	967.791949002608	-0.555988	2.76730860078169e-05	0.000177269345112848	sltY	NC_999999999.1	4687283	4689220	-	1938	protein_coding	murein transglycosylase&&sp|P0AGC4|SLT_ECO57 Soluble lytic murein transglycosylase OS=Escherichia coli O157:H7 OX=83334 GN=slt PE=3 SV=1 && PF14718:Soluble lytic murein transglycosylase L domain|PF01464:Transglycosylase SLT domain	-	807	799	766	967	1002	900	121.362851184308	118.810280800075	118.530418722144	177.109461679477	191.400274833378	165.006570652415
H3G71_RS12630	5.35129724695095	15.8605232621599	8.27867924930274	35.3832684689084	44.9014878293075	35.4857047967623	-1.96934	2.79510348457826e-05	0.000178788835135997	H3G71_RS12630	NC_999999999.1	2562116	2562301	+	186	protein_coding	general stress protein&&sp|P21361|YCIG_ECOLI Uncharacterized protein YciG OS=Escherichia coli (strain K12) OX=83333 GN=yciG PE=3 SV=1 && PF10685:Stress-induced bacterial acidophilic repeat motif	-	6	18	9	33	40	33	9.40165509834065	27.888205925618	14.5105671365819	62.9752727771808	79.6114722441325	63.0396070460248
H3G71_RS08400	287.186285586368	323.378446511815	398.296457216454	188.710765167511	188.586248883091	215.064877556135	0.767640726707581	2.83797649362794e-05	0.000181266970218914	yieE	NC_999999999.1	1685165	1686031	+	867	protein_coding	DNA-binding transcriptional regulator YeiE&&sp|P0ACR6|YEIE_ECO57 Uncharacterized HTH-type transcriptional regulator YeiE OS=Escherichia coli O157:H7 OX=83334 GN=yeiE PE=3 SV=1 && PF00126:Bacterial regulatory helix-turn-helix protein, lysR family|PF03466:LysR substrate binding domain	LysR_substrate	322	367	433	176	168	200	108.243738398658	121.985435915324	149.769582986804	72.0547527046867	71.7329666864087	81.9640481672127
H3G71_RS01665	3070.75273687536	3098.08887720856	2975.72526349937	2243.08477687746	1959.94994374927	2219.46953637931	0.509705313138728	2.84529252612622e-05	0.000181324479873682	malT	NC_999999999.1	359608	362313	-	2706	protein_coding	HTH-type transcriptional regulator MalT&&sp|A6TF41|MALT_KLEP7 HTH-type transcriptional regulator MalT OS=Klebsiella pneumoniae subsp. pneumoniae (strain ATCC 700721 / MGH 78578) OX=272620 GN=malT PE=3 SV=1 && PF17874:MalT-like TPR region|PF00196:Bacterial regulatory proteins, luxR family	GerE	3443	3516	3235	2092	1746	2064	370.830322842274	374.439873499466	358.51003333139	274.411905539591	238.860895049109	271.01567004185
H3G71_RS13525	883.855928621399	846.775714163092	704.607589440656	1334.91421950882	1047.3272036186	1544.16582085305	-0.689201	2.84714144560089e-05	0.000181324479873682	H3G71_RS13525	NC_999999999.1	2739801	2741246	+	1446	protein_coding	sugar porter family MFS transporter&&sp|P94493|YNCC_BACSU Putative metabolite transport protein YncC OS=Bacillus subtilis (strain 168) OX=224308 GN=yncC PE=3 SV=2 && PF00083:Sugar (and other) transporter	Sugar_tr	991	961	766	1245	933	1436	199.74290890465	191.520871998637	158.860270735488	305.611800934904	238.85919208683	352.856927858775
H3G71_RS21495	8.91882874491826	14.0982428996977	17.477211748528	43.9610305219771	52.7592481994363	37.6363535723236	-1.73129	2.88213149582745e-05	0.000183286855125955	H3G71_RS21495	NC_999999999.1	4333915	4334085	-	171	protein_coding	hypothetical protein&&-- && -	-	10	16	19	41	47	35	17.0439361431907	26.9640353588822	33.3205615728917	85.1053393937234	101.749048297983	72.7251181764347
H3G71_RS02080	3315.12864448612	3004.68801799807	2433.93169929501	1873.16878833888	1398.68134588293	2103.33	0.703489959553348	2.96048536966387e-05	0.000187997247497613	rpsH	NC_999999999.1	438334	438726	+	393	protein_coding	30S ribosomal protein S8&&sp|A6TEV8|RS8_KLEP7 Small ribosomal subunit protein uS8 OS=Klebsiella pneumoniae subsp. pneumoniae (strain ATCC 700721 / MGH 78578) OX=272620 GN=rpsH PE=3 SV=1 && PF00410:Ribosomal protein S8	-	3717	3410	2646	1747	1246	1956	2756.55092116157	2500.47688583298	2019.07341805812	1577.86345028627	1173.69188049689	1768.43377878453
H3G71_RS20625	445.049554371421	482.864819314645	495.800901708242	277.705046468099	263.796240997181	345.179128477597	0.682723177512144	2.97904332707753e-05	0.00018890234276324	H3G71_RS20625	NC_999999999.1	4157542	4158000	+	459	protein_coding	NfeD family protein&&sp|P0AAS3|YBBJ_ECOLI Inner membrane protein YbbJ OS=Escherichia coli (strain K12) OX=83333 GN=ybbJ PE=1 SV=2 && PF01957:NfeD-like C-terminal, partner-binding domain	-	499	548	539	259	235	321	316.850114850178	344.05580411358	352.152601721345	200.28855818102	189.532540947224	248.488
H3G71_RS18655	741.154668702707	1019.47918968439	1127.74008440502	1415.33073875633	1428.98985016771	2257.10588995164	-0.820789	3.03898781007664e-05	0.000192191099268767	dps	NC_999999999.1	3749521	3750024	+	504	protein_coding	DNA starvation/stationary phase protection protein Dps&&sp|B5XYT2|DPS_KLEP3 DNA protection during starvation protein OS=Klebsiella pneumoniae (strain 342) OX=507522 GN=dps PE=3 SV=1 && PF00210:Ferritin-like domain	Ferritin	831	1157	1226	1320	1273	2099	480.547692437209	661.551773765967	729.482294435093	929.634979091717	935.032002729227	1479.77063162979
H3G71_RS04350	544.048553440014	630.01522958024	679.771551692747	350.616023919183	356.966828242994	449.485594092322	0.679727110478309	3.03966779609217e-05	0.000192191099268767	gcvH	NC_999999999.1	864851	865240	+	390	protein_coding	glycine cleavage system protein GcvH&&sp|A6TDR6|GCSH_KLEP7 Glycine cleavage system H protein OS=Klebsiella pneumoniae subsp. pneumoniae (strain ATCC 700721 / MGH 78578) OX=272620 GN=gcvH PE=3 SV=1 && PF01597:Glycine cleavage H-protein	-	610	715	739	327	318	418	455.859738229799	528.326567813098	568.243730823853	297.613212187544	301.84995899333	380.823882565216
H3G71_RS09215	309.483357448664	296.063100893651	295.272893225131	172.627461318007	166.135504968438	205.386958066109	0.726828690998647	3.1228575286078e-05	0.000197166889719871	H3G71_RS09215	NC_999999999.1	1879370	1879864	-	495	protein_coding	ABC-three component system middle component 2&&-- && PF20288:ABC-three component (ABC-3C) system Middle Component 2	-	347	336	321	161	148	191	204.310310894647	195.611820148982	194.47091390724	115.448883904834	110.684071107903	137.101014993393
H3G71_RS20980	1704.38817315388	1818.67	1773.47706585063	2429.65110153171	2401.10706167222	2721.64602547289	-0.511918	3.14756449485546e-05	0.000198441278784853	clpP	NC_999999999.1	4232739	4233362	-	624	protein_coding	ATP-dependent Clp endopeptidase proteolytic subunit ClpP&&sp|Q57SB5|CLPP_SALCH ATP-dependent Clp protease proteolytic subunit OS=Salmonella choleraesuis (strain SC-B67) OX=321314 GN=clpP PE=3 SV=2 && PF00574:Clp protease	-	1911	2064	1928	2266	2139	2531	892.569630898716	953.204576893561	926.567923738487	1288.97465370217	1268.98007524908	1441.18607471974
[truncated: 903 more rows]
